# Supplementary material for: Causal association of blood metabolites, immune cells, and lung cancer: A mediation Mendelian randomization study
Source: Medicine (Baltimore). 2025 Apr 4;104(14):e42053. doi: 10.1097/MD.0000000000042053 (PMC11977704; doi:10.1097/MD.0000000000042053)
Supplement: Supplementary file 1 [file medi-104-e42053-s001.xlsx]

## Sheet: Sheet1
Table S1. All instrumental variables used in Mendelian randomization analysis
Outcome	Exposure	SNP	effect_allele.exposure	other_allele.exposure	beta.exposure	se.exposure	pval.exposure	samplesize.exposure	eaf.exposure	sd	R2	F
Non-small cell lung cancer	Carnitine levels	rs10900223	C	T	-0.105448	0.0176162	2.15271e-09	8192	0.250122	1.59444	0.00435585	35.8304
Non-small cell lung cancer	Carnitine levels	rs1171617	T	G	0.443332	0.0179927	4.75726e-134	8192	0.770118	1.62851	0.0690122	607.107
Non-small cell lung cancer	Carnitine levels	rs149235996	G	A	-0.56909	0.0700396	4.46387e-16	8192	0.0120372	6.33926	0.00799657	66.0199
Non-small cell lung cancer	Carnitine levels	rs7705826	G	T	0.199276	0.0204928	2.37787e-22	8192	0.833702	1.8548	0.011414	94.56
Non-small cell lung cancer	Xanthurenate levels	rs2762353	G	A	0.108263	0.0156013	3.93898e-12	7965	0.556451	1.39237	0.00601095	48.1547
Non-small cell lung cancer	Xanthurenate levels	rs354710	T	C	0.0973775	0.0160404	1.27297e-09	7965	0.587063	1.43156	0.00460686	36.8542
Non-small cell lung cancer	Xanthurenate levels	rs4148325	T	C	0.160369	0.0164451	1.81218e-22	7965	0.326316	1.46767	0.0118014	95.0972
Non-small cell lung cancer	Xanthurenate levels	rs80253618	A	G	0.145764	0.0245961	3.09841e-09	7965	0.114498	2.19512	0.00439117	35.1211
Non-small cell lung cancer	5-hydroxylysine levels	rs144429282	T	C	0.387083	0.0705729	4.13767e-08	8128	0.0119106	6.36253	0.00368851	30.0838
Non-small cell lung cancer	5-hydroxylysine levels	rs3885951	G	A	0.578606	0.0249628	7.46543e-119	8128	0.0990508	2.25053	0.0620152	537.254
Non-small cell lung cancer	5-hydroxylysine levels	rs58374597	A	T	0.610277	0.0609732	1.39229e-23	8128	0.0158799	5.49706	0.0121781	100.179
Non-small cell lung cancer	5-hydroxylysine levels	rs6495304	A	G	0.266767	0.0475445	2.01281e-08	8128	0.973048	4.28639	0.00385929	31.4821
Non-small cell lung cancer	Kynurenine levels	rs10216901	T	C	-0.092585	0.0153069	1.4614e-09	8244	0.372432	1.38981	0.00441927	36.5853
Non-small cell lung cancer	Kynurenine levels	rs3184504	C	T	-0.108142	0.0148104	2.83947e-13	8244	0.513669	1.34473	0.00642721	53.3157
Non-small cell lung cancer	Kynurenine levels	rs4843715	A	G	0.205627	0.0165261	1.53431e-35	8244	0.265349	1.50051	0.0184376	154.817
Non-small cell lung cancer	Kynurenine levels	rs61825638	T	C	0.130031	0.0171027	2.89497e-14	8244	0.246402	1.55286	0.00696461	57.8049
Non-small cell lung cancer	Kynurenine levels	rs6540080	A	G	-0.107927	0.0164258	5.01151e-11	8244	0.287217	1.4914	0.00521081	43.1725
Non-small cell lung cancer	Imidazole lactate levels	rs10774021	T	C	0.194878	0.0158871	1.37213e-34	8256	0.651353	1.44354	0.017903	150.465
Non-small cell lung cancer	Imidazole lactate levels	rs11076256	T	C	0.714384	0.0271182	6.11518e-153	8256	0.0774033	2.46403	0.0775563	693.972
Non-small cell lung cancer	Imidazole lactate levels	rs12601778	T	C	-0.107145	0.0153104	2.59273e-12	8256	0.434368	1.39114	0.00589844	48.9746
Non-small cell lung cancer	Imidazole lactate levels	rs143277630	T	C	-0.312217	0.0355437	1.57688e-18	8256	0.0475578	3.22959	0.00926152	77.1592
Non-small cell lung cancer	Imidazole lactate levels	rs145281230	G	A	-0.439015	0.0738951	2.8318e-09	8256	0.0105506	6.7143	0.00425804	35.2962
Non-small cell lung cancer	Imidazole lactate levels	rs2805103	A	T	0.0969957	0.0168381	8.38658e-09	8256	0.70863	1.52995	0.00400416	33.1832
Non-small cell lung cancer	Imidazole lactate levels	rs4150575	T	C	0.107027	0.0165673	1.04616e-10	8256	0.688358	1.50535	0.0050307	41.7333
Non-small cell lung cancer	Imidazole lactate levels	rs490379	C	A	-0.133215	0.0219505	1.28793e-09	8256	0.136264	1.99448	0.00444242	36.8313
Non-small cell lung cancer	Imidazole lactate levels	rs7530513	A	G	0.397623	0.0144873	7.70378e-166	8256	0.50267	1.31635	0.0836322	753.3
Non-small cell lung cancer	1,5-anhydroglucitol (1,5-ag) levels	rs116139938	T	G	-0.267495	0.0444913	1.82908e-09	8139	0.0309995	4.01385	0.00442274	36.1477
Non-small cell lung cancer	1,5-anhydroglucitol (1,5-ag) levels	rs11976181	C	T	-0.132448	0.0208369	2.06534e-10	8139	0.817748	1.87983	0.00494093	40.404
Non-small cell lung cancer	1,5-anhydroglucitol (1,5-ag) levels	rs4988235	A	G	0.125118	0.015516	7.39543e-16	8139	0.646606	1.3998	0.00792791	65.025
Non-small cell lung cancer	1,5-anhydroglucitol (1,5-ag) levels	rs77283946	A	C	-0.552741	0.0562598	8.80516e-23	8139	0.0189905	5.07556	0.0117236	96.5266
Non-small cell lung cancer	1-stearoyl-2-arachidonoyl-GPI (18:0/20:4) levels	rs112957492	C	T	-0.195795	0.0157253	1.38202e-35	8134	0.338891	1.41824	0.0187071	155.026
Non-small cell lung cancer	1-stearoyl-2-arachidonoyl-GPI (18:0/20:4) levels	rs1532085	G	A	-0.0917612	0.0157522	5.70113e-09	8134	0.623614	1.42067	0.00415556	33.9341
Non-small cell lung cancer	1-stearoyl-2-arachidonoyl-GPI (18:0/20:4) levels	rs157595	G	A	0.0939248	0.0158609	3.18487e-09	8134	0.599898	1.43047	0.00429377	35.0675
Non-small cell lung cancer	1-stearoyl-2-arachidonoyl-GPI (18:0/20:4) levels	rs174560	C	T	-0.263536	0.0162451	3.49778e-59	8134	0.306967	1.46512	0.0313477	263.169
Non-small cell lung cancer	1-stearoyl-2-arachidonoyl-GPI (18:0/20:4) levels	rs3812316	G	C	-0.136926	0.023095	3.05078e-09	8134	0.121888	2.08291	0.00430393	35.1509
Non-small cell lung cancer	1-stearoyl-2-arachidonoyl-GPI (18:0/20:4) levels	rs626283	G	C	0.174476	0.0155831	4.2426e-29	8134	0.562667	1.40542	0.0151818	125.361
Non-small cell lung cancer	1-stearoyl-2-arachidonoyl-GPI (18:0/20:4) levels	rs7241918	T	G	0.132894	0.0200029	3.05834e-11	8134	0.826708	1.80404	0.00539854	44.1392
Non-small cell lung cancer	1-stearoyl-2-arachidonoyl-GPI (18:0/20:4) levels	rs77960347	G	A	0.479876	0.0634052	3.77862e-14	8134	0.0143349	5.71843	0.00699459	57.2807
Non-small cell lung cancer	1-stearoyl-2-arachidonoyl-GPI (18:0/20:4) levels	rs964184	C	G	-0.194744	0.0224871	4.70771e-18	8134	0.868833	2.02808	0.00913854	75
Non-small cell lung cancer	Indolelactate levels	rs11647808	A	C	0.212473	0.0262875	6.33765e-16	8233	0.0790114	2.38522	0.0078745	65.3294
Non-small cell lung cancer	Indolelactate levels	rs145909629	A	G	0.321487	0.0589415	4.91562e-08	8233	0.0147347	5.34811	0.00360135	29.7498
Non-small cell lung cancer	Indolelactate levels	rs2997922	T	C	0.185074	0.0156931	4.22481e-32	8233	0.709362	1.42393	0.0166167	139.083
Non-small cell lung cancer	1,2-dipalmitoyl-gpc (16:0/16:0) levels	rs102275	C	T	-0.220549	0.015913	1.11176e-43	8264	0.34593	1.4466	0.0227216	192.091
Non-small cell lung cancer	1,2-dipalmitoyl-gpc (16:0/16:0) levels	rs1061808	G	T	0.200092	0.0156583	2.15628e-37	8264	0.631678	1.42344	0.0193814	163.294
Non-small cell lung cancer	1,2-dipalmitoyl-gpc (16:0/16:0) levels	rs17231506	T	C	0.0901668	0.0162354	2.79678e-08	8264	0.325307	1.4759	0.00371932	30.8438
Non-small cell lung cancer	Palmitoylcarnitine levels (Metabolon platform)	rs1171623	T	G	0.105784	0.018426	9.41016e-09	8256	0.224491	1.67423	0.00397725	32.9593
Non-small cell lung cancer	Palmitoylcarnitine levels (Metabolon platform)	rs12210538	G	A	-0.169243	0.0176414	8.51296e-22	8256	0.238471	1.60294	0.0110275	92.0355
Non-small cell lung cancer	Palmitoylcarnitine levels (Metabolon platform)	rs2631367	G	C	0.123473	0.0151912	4.36667e-16	8256	0.522391	1.38031	0.00794023	66.0632
Non-small cell lung cancer	Hexanoylcarnitine levels (Biocrates platform)	rs1171617	T	G	0.152178	0.0180475	3.39535e-17	8242	0.768951	1.63845	0.00855483	71.1
Non-small cell lung cancer	Hexanoylcarnitine levels (Biocrates platform)	rs149556176	C	T	0.49122	0.0634609	9.90147e-15	8242	0.0140408	5.76133	0.00721882	59.9156
Non-small cell lung cancer	Hexanoylcarnitine levels (Biocrates platform)	rs2185152	T	C	-0.4316	0.0153412	3.83431e-174	8242	0.30837	1.39276	0.0876365	791.488
Non-small cell lung cancer	Hexanoylcarnitine levels (Biocrates platform)	rs2631367	G	C	0.104741	0.0149388	2.35995e-12	8242	0.522736	1.35623	0.0059305	49.1589
Non-small cell lung cancer	Hexanoylcarnitine levels (Biocrates platform)	rs662138	G	C	-0.133922	0.0196516	9.4375e-12	8242	0.175323	1.78408	0.00560454	46.4417
Non-small cell lung cancer	Hexanoylcarnitine levels (Biocrates platform)	rs77010315	A	C	-0.452358	0.0682548	3.41446e-11	8242	0.012084	6.19654	0.00530227	43.9236
Non-small cell lung cancer	Acetylcarnitine levels (Biocrates platform)	rs1171617	T	G	0.215613	0.0180295	5.83405e-33	8262	0.769509	1.6388	0.0170195	143.015
Non-small cell lung cancer	Acetylcarnitine levels (Biocrates platform)	rs2631367	G	C	0.111841	0.0149618	7.71344e-14	8262	0.522496	1.35996	0.00671934	55.8772
Non-small cell lung cancer	Acetylcarnitine levels (Biocrates platform)	rs74823953	T	C	-0.407734	0.0679719	1.99076e-09	8262	0.0122617	6.17834	0.00433738	35.9828
Non-small cell lung cancer	DHEAS levels	rs148982377	C	T	-0.423259	0.036657	7.69047e-31	8228	0.034138	3.3251	0.0159488	133.321
Non-small cell lung cancer	DHEAS levels	rs76294479	T	C	0.158165	0.0264428	2.21235e-09	8228	0.0689424	2.39858	0.00433044	35.7772
Non-small cell lung cancer	DHEAS levels	rs784420	G	A	0.0838184	0.0147829	1.4283e-08	8228	0.295093	1.34093	0.00389293	32.1484
Non-small cell lung cancer	DHEAS levels	rs955783	T	A	0.0868089	0.013953	4.9235e-10	8228	0.403268	1.26565	0.00468345	38.7073
Non-small cell lung cancer	Homoarginine levels	rs1047891	A	C	-0.267116	0.0153908	1.78869e-67	8265	0.30892	1.39921	0.0351714	301.216
Non-small cell lung cancer	Homoarginine levels	rs13135092	G	A	0.152931	0.0264972	7.85199e-09	8265	0.0821459	2.40891	0.00401519	33.3113
Non-small cell lung cancer	Homoarginine levels	rs37370	T	C	-0.148341	0.0241157	7.68912e-10	8265	0.901746	2.19241	0.00455828	37.8375
Non-small cell lung cancer	Homoarginine levels	rs72623915	T	C	0.355872	0.0159872	9.06726e-110	8265	0.256124	1.45343	0.0565735	495.499
Non-small cell lung cancer	Homoarginine levels	rs72629024	G	C	0.117324	0.0206359	1.30499e-08	8265	0.144402	1.87605	0.00389667	32.3241
Non-small cell lung cancer	1-oleoylglycerol (18:1) levels	rs112871012	A	G	0.158987	0.0280316	1.41377e-08	8225	0.090405	2.54224	0.00389674	32.1683
Non-small cell lung cancer	1-oleoylglycerol (18:1) levels	rs114881696	G	C	-0.236439	0.0431018	4.12084e-08	8225	0.0340631	3.90898	0.00364612	30.0917
Non-small cell lung cancer	1-oleoylglycerol (18:1) levels	rs72785421	C	T	-0.119237	0.0216956	3.88734e-08	8225	0.151933	1.96761	0.00365979	30.205
Non-small cell lung cancer	1-oleoylglycerol (18:1) levels	rs964184	C	G	-0.177523	0.0228868	8.72352e-15	8225	0.868688	2.07564	0.00726345	60.1643
Non-small cell lung cancer	Homocitrulline levels	rs200399858	T	C	-0.120814	0.0151785	1.72668e-15	7998	0.507921	1.35744	0.00786098	63.3544
Non-small cell lung cancer	Homocitrulline levels	rs4390625	G	A	-0.0943027	0.0172638	4.69609e-08	7998	0.740662	1.54393	0.00371779	29.8384
Non-small cell lung cancer	Homocitrulline levels	rs8101881	T	C	0.254197	0.0152966	5.17004e-62	7998	0.606808	1.368	0.0333835	276.154
Non-small cell lung cancer	1-methylhistidine levels	rs11133665	A	G	0.156172	0.0164769	2.58604e-21	8226	0.291059	1.49441	0.0108057	89.837
Non-small cell lung cancer	1-methylhistidine levels	rs35042303	T	C	0.169952	0.0300921	1.62586e-08	8226	0.0664537	2.72927	0.00386352	31.8968
Non-small cell lung cancer	1-methylhistidine levels	rs35285898	C	A	0.159332	0.0168676	3.51879e-21	8226	0.262279	1.52985	0.0107332	89.2276
Non-small cell lung cancer	Isobutyrylcarnitine (c4) levels	rs1171616	T	G	0.143846	0.0186464	1.21539e-14	8243	0.769799	1.69292	0.0071697	59.5121
Non-small cell lung cancer	Isobutyrylcarnitine (c4) levels	rs28504259	G	C	0.106097	0.0163475	8.57719e-11	8243	0.352048	1.48421	0.00508522	42.1215
Non-small cell lung cancer	Isobutyrylcarnitine (c4) levels	rs4350602	T	C	0.101579	0.0173281	4.57168e-09	8243	0.7305	1.57323	0.00415259	34.3642
Non-small cell lung cancer	Isobutyrylcarnitine (c4) levels	rs662138	G	C	-0.426307	0.0197773	4.72082e-103	8243	0.174911	1.7956	0.0533716	464.634
Non-small cell lung cancer	Isobutyrylcarnitine (c4) levels	rs7111570	T	C	0.775156	0.0463532	8.94066e-63	8243	0.0276081	4.20845	0.0328206	279.653
Non-small cell lung cancer	Isobutyrylcarnitine (c4) levels	rs80254170	G	A	-0.397805	0.0286752	9.26033e-44	8243	0.074915	2.60345	0.0228203	192.454
Non-small cell lung cancer	Propionylglycine levels	rs1047891	A	C	0.358921	0.0172869	9.42979e-96	7311	0.320777	1.47811	0.0556952	431.086
Non-small cell lung cancer	Propionylglycine levels	rs2297442	C	T	-0.098395	0.0178947	3.82931e-08	7311	0.288836	1.53008	0.00411952	30.2341
Non-small cell lung cancer	Propionylglycine levels	rs60774377	C	T	0.116302	0.0163996	1.32409e-12	7311	0.422212	1.40224	0.00683395	50.293
Non-small cell lung cancer	Butyrylglycine levels	rs1047891	A	C	0.297264	0.0190512	6.89919e-55	6044	0.32329	1.4811	0.0387349	243.467
Non-small cell lung cancer	Butyrylglycine levels	rs10774580	G	A	-0.10246	0.0182646	2.02565e-08	6044	0.605206	1.41995	0.00518145	31.4694
Non-small cell lung cancer	Butyrylglycine levels	rs2014355	C	T	0.557922	0.0183717	1.43345e-202	6044	0.294337	1.42827	0.132426	922.249
Non-small cell lung cancer	Propionylcarnitine (c3) levels	rs1171617	T	G	0.247778	0.0178083	5.23857e-44	8273	0.769099	1.61977	0.0228704	193.589
Non-small cell lung cancer	Propionylcarnitine (c3) levels	rs149413352	A	C	0.690166	0.0725034	1.74723e-21	8273	0.0106305	6.59462	0.0108368	90.613
Non-small cell lung cancer	Propionylcarnitine (c3) levels	rs272863	A	G	-0.143665	0.0152431	4.30381e-21	8273	0.626528	1.38645	0.0106257	88.8291
Non-small cell lung cancer	Propionylcarnitine (c3) levels	rs662138	G	C	-0.164279	0.0194955	3.56065e-17	8273	0.175208	1.77323	0.00851187	71.006
Non-small cell lung cancer	Propionylcarnitine (c3) levels	rs80254170	G	A	-0.151829	0.0278247	4.85248e-08	8273	0.0753085	2.53082	0.00358699	29.7748
Non-small cell lung cancer	Octanoylcarnitine (c8) levels	rs149556176	C	T	0.456339	0.0631781	5.08358e-13	8226	0.0143118	5.73008	0.00630395	52.1725
Non-small cell lung cancer	Octanoylcarnitine (c8) levels	rs17843929	T	C	-0.190654	0.0168872	1.47281e-29	8226	0.264688	1.53162	0.0152621	127.461
Non-small cell lung cancer	Octanoylcarnitine (c8) levels	rs2062541	A	G	0.111613	0.0156895	1.12819e-12	8226	0.611537	1.423	0.00611595	50.6071
Non-small cell lung cancer	Octanoylcarnitine (c8) levels	rs2185152	T	C	-0.390576	0.0155337	1.65119e-139	8226	0.309031	1.40886	0.0713861	632.21
Non-small cell lung cancer	Decanoylcarnitine (C10) levels	rs17843966	C	A	-0.186164	0.0169504	4.62169e-28	8225	0.264448	1.53726	0.014457	120.623
Non-small cell lung cancer	Decanoylcarnitine (C10) levels	rs2062541	A	G	0.0979324	0.0157383	4.89151e-10	8225	0.61116	1.42733	0.00468669	38.7202
Non-small cell lung cancer	Decanoylcarnitine (C10) levels	rs2185152	T	C	-0.300268	0.0158298	3.10461e-80	8225	0.308399	1.43563	0.0419216	359.805
Non-small cell lung cancer	Campesterol levels	rs148164215	T	C	0.20557	0.0376801	4.87882e-08	5300	0.0701439	2.74315	0.00558664	29.7643
Non-small cell lung cancer	Campesterol levels	rs4299376	T	G	-0.370839	0.019903	1.75724e-77	5300	0.663683	1.44896	0.0614975	347.163
Non-small cell lung cancer	Campesterol levels	rs532436	G	A	-0.171453	0.0239241	7.69292e-13	5300	0.79813	1.7417	0.00960102	51.3593
Non-small cell lung cancer	1-stearoyl-gpc (18:0) levels	rs174560	C	T	-0.115438	0.0164192	2.05546e-12	8240	0.307997	1.49044	0.0059645	49.4303
Non-small cell lung cancer	1-stearoyl-gpc (18:0) levels	rs404673	T	C	0.148702	0.0268745	3.14459e-08	8240	0.0870492	2.43952	0.00370271	30.6163
Non-small cell lung cancer	1-stearoyl-gpc (18:0) levels	rs77692382	T	C	0.15573	0.017606	9.12983e-19	8240	0.249081	1.59817	0.00940798	78.239
Non-small cell lung cancer	N-acetylhistidine levels	rs12209125	C	A	-0.0970829	0.0162367	2.24227e-09	7054	0.409727	1.36369	0.00504407	35.7511
Non-small cell lung cancer	N-acetylhistidine levels	rs34985488	G	A	-0.751607	0.0311967	2.99511e-128	7054	0.0654796	2.62015	0.0760502	580.449
Non-small cell lung cancer	N-acetylhistidine levels	rs6546861	T	C	0.381183	0.018066	8.0502e-99	7054	0.236913	1.51733	0.0593806	445.188
Non-small cell lung cancer	N-acetylhistidine levels	rs75082775	C	G	0.417184	0.0367413	7.03321e-30	7054	0.0489496	3.08583	0.0179542	128.928
Non-small cell lung cancer	Alpha-hydroxyisovalerate levels	rs10018448	G	A	0.0938716	0.0148331	2.47555e-10	8208	0.530035	1.34385	0.00485689	40.0502
Non-small cell lung cancer	Alpha-hydroxyisovalerate levels	rs10802092	T	A	0.174872	0.0149927	1.95116e-31	8208	0.592917	1.35831	0.0163083	136.044
Non-small cell lung cancer	Alpha-hydroxyisovalerate levels	rs2393791	T	C	-0.116179	0.0152288	2.36823e-14	8208	0.618461	1.3797	0.00704244	58.2001
Non-small cell lung cancer	Alpha-hydroxyisovalerate levels	rs3802967	C	T	-0.258766	0.01431	4.3483e-73	8208	0.539467	1.29646	0.0383207	326.991
Non-small cell lung cancer	Gamma-glutamylglycine levels	rs1047891	A	C	0.48432	0.0154368	4.52096e-216	8263	0.30857	1.40322	0.10647	984.352
Non-small cell lung cancer	Gamma-glutamylglycine levels	rs1992855	C	T	0.0862072	0.015371	2.04151e-08	8263	0.424855	1.39724	0.00379315	31.4545
Non-small cell lung cancer	Gamma-glutamylglycine levels	rs2297442	C	T	-0.101178	0.0163767	6.48498e-10	8263	0.290909	1.48866	0.00459923	38.1698
Non-small cell lung cancer	Gamma-glutamylglycine levels	rs4646961	A	G	0.0999587	0.0160826	5.12146e-10	8263	0.308061	1.46193	0.00465447	38.6304
Non-small cell lung cancer	Stearoylcarnitine levels	rs12210538	G	A	-0.203519	0.017642	8.68442e-31	8133	0.239529	1.59101	0.0161035	133.08
Non-small cell lung cancer	Stearoylcarnitine levels	rs388891	G	C	-0.140981	0.0166357	2.35895e-17	8133	0.705111	1.50026	0.0087554	71.8189
Non-small cell lung cancer	Stearoylcarnitine levels	rs61781291	A	T	0.118037	0.0176593	2.32353e-11	8133	0.25313	1.59257	0.00546469	44.6776
Non-small cell lung cancer	Stearoylcarnitine levels	rs6832951	G	A	0.108793	0.0195805	2.75714e-08	8133	0.189156	1.76583	0.00378238	30.8713
Non-small cell lung cancer	Erythronate levels	rs10029860	A	C	0.0771329	0.0139792	3.43499e-08	8198	0.525138	1.26572	0.00370086	30.4449
Non-small cell lung cancer	Erythronate levels	rs1077697	T	C	0.0860267	0.0156007	3.50183e-08	8198	0.290373	1.41253	0.00369631	30.4073
Non-small cell lung cancer	Erythronate levels	rs114030816	C	G	0.200481	0.0283739	1.5985e-12	8198	0.064277	2.56905	0.00605437	49.9239
Non-small cell lung cancer	Erythronate levels	rs62255992	C	A	-0.207994	0.0211326	7.39613e-23	8198	0.123148	1.9134	0.0116813	96.8714
Non-small cell lung cancer	Isovalerylcarnitine (C5) levels	rs1171616	T	G	0.100664	0.0180052	2.26014e-08	8266	0.769846	1.63699	0.0037681	31.2574
Non-small cell lung cancer	Isovalerylcarnitine (C5) levels	rs2289329	C	T	-0.170244	0.0151609	2.93331e-29	8266	0.383907	1.37839	0.0150289	126.094
Non-small cell lung cancer	Isovalerylcarnitine (C5) levels	rs273900	A	G	-0.179927	0.0151695	1.88579e-32	8266	0.619835	1.37917	0.016739	140.686
Non-small cell lung cancer	Isovalerylcarnitine (C5) levels	rs34708625	C	T	0.103185	0.0168317	8.76453e-10	8266	0.264806	1.5303	0.00452706	37.5818
Non-small cell lung cancer	Epiandrosterone sulfate levels	rs117209214	A	G	-0.619188	0.0833405	1.08911e-13	8174	0.00759339	7.53483	0.00670936	55.1992
Non-small cell lung cancer	Epiandrosterone sulfate levels	rs148982377	C	T	-1.32238	0.0376602	4.20438e-270	8174	0.0331943	3.40487	0.131096	1232.96
Non-small cell lung cancer	Epiandrosterone sulfate levels	rs1939768	G	T	-0.182458	0.0309108	3.57504e-09	8174	0.940629	2.79465	0.0042455	34.8422
Non-small cell lung cancer	Epiandrosterone sulfate levels	rs56225736	A	G	0.130168	0.02097	5.38995e-10	8174	0.137223	1.8959	0.00469289	38.5311
Non-small cell lung cancer	Epiandrosterone sulfate levels	rs969114	G	A	0.0958139	0.0149277	1.37599e-10	8174	0.408762	1.34962	0.00501602	41.1975
Non-small cell lung cancer	N4-acetylcytidine levels	rs114324563	G	C	-0.217857	0.0377257	7.7053e-09	7425	0.046242	3.25076	0.00447242	33.3479
Non-small cell lung cancer	N4-acetylcytidine levels	rs117958023	C	T	-0.507065	0.0731082	4.03893e-12	7425	0.0116781	6.29962	0.00643888	48.1055
Non-small cell lung cancer	N4-acetylcytidine levels	rs181671	T	C	-0.141246	0.0158727	5.65119e-19	7425	0.538112	1.36773	0.0105551	79.1864
Non-small cell lung cancer	N4-acetylcytidine levels	rs2242047	T	C	-0.367606	0.0646272	1.28459e-08	7425	0.0150984	5.56882	0.00433976	32.3545
Non-small cell lung cancer	N4-acetylcytidine levels	rs72754973	G	T	-0.412189	0.0321294	1.12758e-37	7425	0.0629385	2.76854	0.0216912	164.584
Non-small cell lung cancer	N4-acetylcytidine levels	rs75825317	C	G	-0.269961	0.0428314	2.92168e-10	7425	0.0345293	3.69071	0.00532329	39.7262
Non-small cell lung cancer	N4-acetylcytidine levels	rs758427	G	A	-0.117044	0.017749	4.26957e-11	7425	0.266365	1.5294	0.00582417	43.4861
Non-small cell lung cancer	N4-acetylcytidine levels	rs9467618	T	C	0.100961	0.0183359	3.66651e-08	7425	0.247439	1.57998	0.00406774	30.3182
Non-small cell lung cancer	1-methylxanthine levels	rs2106727	G	A	0.10558	0.0164071	1.23466e-10	7959	0.628515	1.46373	0.00517721	41.4095
Non-small cell lung cancer	1-methylxanthine levels	rs2472297	T	C	0.148933	0.0180443	1.53474e-16	7959	0.250094	1.60979	0.00848887	68.1243
Non-small cell lung cancer	1-methylxanthine levels	rs35570672	C	T	0.36773	0.0185198	9.76899e-88	7959	0.777038	1.65221	0.0472099	394.263
Non-small cell lung cancer	5,6-dihydrouridine levels	rs10029860	A	C	0.0827734	0.0145693	1.33641e-08	8210	0.52504	1.32011	0.00391708	32.2778
Non-small cell lung cancer	5,6-dihydrouridine levels	rs117958023	C	T	-0.431655	0.0664494	8.24901e-11	8210	0.0122726	6.02092	0.00511478	42.198
Non-small cell lung cancer	5,6-dihydrouridine levels	rs2242047	T	C	-0.341909	0.0589871	6.77817e-09	8210	0.015545	5.34477	0.00407658	33.5975
Non-small cell lung cancer	5,6-dihydrouridine levels	rs55990066	C	T	-0.282315	0.0300068	5.03991e-21	8210	0.062868	2.71889	0.0106692	88.5174
Non-small cell lung cancer	1-stearoyl-GPE (18:0) levels	rs139097404	C	T	0.289241	0.0469129	7.02638e-10	8270	0.0265712	4.26624	0.0045766	38.0133
Non-small cell lung cancer	1-stearoyl-GPE (18:0) levels	rs174560	C	T	-0.0922747	0.0163052	1.52072e-08	8270	0.308028	1.48279	0.00385863	32.0268
Non-small cell lung cancer	1-stearoyl-GPE (18:0) levels	rs35853021	T	G	0.209211	0.0156847	1.38224e-40	8270	0.349697	1.42636	0.0210654	177.917
Non-small cell lung cancer	1-stearoyl-GPE (18:0) levels	rs438811	T	C	0.116028	0.018073	1.36284e-10	8270	0.223265	1.64355	0.00496027	41.2159
Non-small cell lung cancer	1-stearoyl-GPE (18:0) levels	rs633695	G	A	0.16951	0.0169379	1.409e-23	8270	0.284666	1.54032	0.0119686	100.155
Non-small cell lung cancer	1-stearoyl-GPE (18:0) levels	rs77692382	T	C	0.183751	0.017437	5.77053e-26	8270	0.249206	1.58571	0.0132532	111.049
Non-small cell lung cancer	1-stearoyl-GPE (18:0) levels	rs780093	C	T	-0.0905397	0.0153703	3.84867e-09	8270	0.597446	1.39777	0.00417921	34.6987
Non-small cell lung cancer	1-palmitoleoyl-GPC (16:1) levels	rs1260326	C	T	-0.0883864	0.0154441	1.04676e-08	8227	0.587354	1.40082	0.00396628	32.7526
Non-small cell lung cancer	1-palmitoleoyl-GPC (16:1) levels	rs4149067	G	C	0.120346	0.0191167	3.06767e-10	8227	0.191758	1.73394	0.00479528	39.6312
Non-small cell lung cancer	1-palmitoleoyl-GPC (16:1) levels	rs603424	A	G	-0.178508	0.0198358	2.27166e-19	8227	0.175791	1.79916	0.00975045	80.9871
Non-small cell lung cancer	1-palmitoleoyl-GPC (16:1) levels	rs61781291	A	T	0.110836	0.0175366	2.6111e-10	8227	0.252328	1.59062	0.00483316	39.9458
Non-small cell lung cancer	1-stearoyl-GPG (18:0) levels	rs1532085	G	A	-0.112161	0.0176033	1.87072e-10	6806	0.62073	1.45225	0.00593127	40.5972
Non-small cell lung cancer	1-stearoyl-GPG (18:0) levels	rs4149056	C	T	0.229643	0.0228637	9.76355e-24	6806	0.161544	1.88622	0.0146102	100.882
Non-small cell lung cancer	1-stearoyl-GPG (18:0) levels	rs72783089	T	C	-0.155821	0.0281216	3.00778e-08	6806	0.105114	2.31999	0.00449213	30.7024
Non-small cell lung cancer	Glutamine degradant levels	rs10774021	T	C	0.147532	0.0135304	1.10603e-27	8293	0.651764	1.23216	0.0141371	118.892
Non-small cell lung cancer	Glutamine degradant levels	rs146767775	T	G	-0.497256	0.0592585	4.80772e-17	8293	0.0118372	5.39643	0.0084213	70.414
Non-small cell lung cancer	Glutamine degradant levels	rs17279437	A	G	0.238955	0.0212722	2.80074e-29	8293	0.0990947	1.93717	0.0149913	126.185
Non-small cell lung cancer	Glutamine degradant levels	rs2467862	G	T	-0.0805078	0.0134064	1.91134e-09	8293	0.364603	1.22087	0.00433072	36.0621
Non-small cell lung cancer	Glutamine degradant levels	rs715	C	T	-0.150822	0.0139745	3.72823e-27	8293	0.306727	1.2726	0.0138545	116.481
Non-small cell lung cancer	5-methyluridine (ribothymidine) levels	rs131805	C	T	-0.572614	0.0172896	1.58007e-240	8168	0.773949	1.56258	0.118416	1096.87
Non-small cell lung cancer	5-methyluridine (ribothymidine) levels	rs557700	C	T	0.0926237	0.0169232	4.42053e-08	8168	0.705823	1.52947	0.00365494	29.9557
Non-small cell lung cancer	5-methyluridine (ribothymidine) levels	rs7804178	C	A	0.144303	0.0152307	2.68105e-21	8168	0.428195	1.3765	0.0108731	89.7658
Non-small cell lung cancer	1-arachidonoyl-gpc (20:4n6) levels	rs102275	C	T	-0.562555	0.0149199	4.09351999999979e-311	8267	0.345078	1.35656	0.146765	1421.67
Non-small cell lung cancer	1-arachidonoyl-gpc (20:4n6) levels	rs1219550	C	T	-0.117372	0.0206163	1.24723e-08	8267	0.162727	1.8745	0.00390629	32.4121
Non-small cell lung cancer	1-arachidonoyl-gpc (20:4n6) levels	rs2954021	G	A	-0.0891919	0.0153807	6.6734e-09	8267	0.509683	1.39846	0.00405221	33.6278
Non-small cell lung cancer	1-arachidonoyl-gpc (20:4n6) levels	rs4500751	T	C	-0.119795	0.0164555	3.34003e-13	8267	0.310531	1.49618	0.00637142	52.9975
Non-small cell lung cancer	1-arachidonoyl-gpc (20:4n6) levels	rs58542926	T	C	-0.15957	0.0292592	4.93401e-08	8267	0.0754694	2.66034	0.00358571	29.7425
Non-small cell lung cancer	1-arachidonoyl-GPE (20:4n6) levels	rs10770795	G	A	-0.123356	0.0223434	3.37226e-08	8270	0.13534	2.0319	0.00367302	30.4805
Non-small cell lung cancer	1-arachidonoyl-GPE (20:4n6) levels	rs11519272	A	C	0.271602	0.0203388	1.12462e-40	8270	0.166081	1.8496	0.0211129	178.326
Non-small cell lung cancer	1-arachidonoyl-GPE (20:4n6) levels	rs1532085	G	A	-0.104314	0.0159064	5.45555e-11	8270	0.623395	1.44652	0.00517473	43.0072
Non-small cell lung cancer	1-arachidonoyl-GPE (20:4n6) levels	rs174560	C	T	-0.384949	0.0161464	1.25235e-125	8270	0.307301	1.46835	0.064325	568.401
Non-small cell lung cancer	1-palmitoyl-GPE (16:0) levels	rs12318075	G	T	0.122449	0.0203319	1.71731e-09	8276	0.165698	1.84964	0.00436455	36.2706
Non-small cell lung cancer	1-palmitoyl-GPE (16:0) levels	rs1260326	C	T	-0.086921	0.0155185	2.1298e-08	8276	0.587683	1.41176	0.00377738	31.3726
Non-small cell lung cancer	1-palmitoyl-GPE (16:0) levels	rs12914626	T	C	-0.141397	0.0167325	2.90257e-17	8276	0.697107	1.5222	0.00855679	71.4099
Non-small cell lung cancer	1-palmitoyl-GPE (16:0) levels	rs190543502	C	T	0.294778	0.0472984	4.59614e-10	8276	0.0267619	4.30285	0.00467248	38.8416
Non-small cell lung cancer	1-palmitoyl-GPE (16:0) levels	rs261291	C	T	0.188167	0.0159901	5.72473e-32	8276	0.344043	1.45466	0.0164612	138.479
Non-small cell lung cancer	1-palmitoyl-GPE (16:0) levels	rs7515857	T	G	0.147805	0.0175583	3.8308e-17	8276	0.251826	1.59732	0.00849169	70.862
Non-small cell lung cancer	1-linoleoyl-GPE (18:2) levels	rs174546	T	C	0.28307	0.0159736	2.88399e-70	8279	0.339458	1.45342	0.0365541	314.038
Non-small cell lung cancer	1-linoleoyl-GPE (18:2) levels	rs73069021	A	G	0.132622	0.0206069	1.22829e-10	8279	0.164627	1.875	0.00497926	41.4196
Non-small cell lung cancer	1-linoleoyl-GPE (18:2) levels	rs77692382	T	C	0.128077	0.0178513	7.25006e-13	8279	0.249177	1.62427	0.00618069	51.4757
Non-small cell lung cancer	1-oleoyl-GPE (18:1) levels	rs1492701	G	C	0.119866	0.0177373	1.40049e-11	8283	0.2525	1.61429	0.00548461	45.6685
Non-small cell lung cancer	1-oleoyl-GPE (18:1) levels	rs35853021	T	G	0.0954371	0.0161066	3.11648e-09	8283	0.349571	1.46588	0.00422189	35.1097
Non-small cell lung cancer	1-oleoyl-GPE (18:1) levels	rs6440123	G	A	0.0934471	0.0159729	4.90535e-09	8283	0.354459	1.45371	0.00411614	34.2266
Non-small cell lung cancer	Isobutyrylglycine levels	rs1047891	A	C	0.226272	0.0174476	1.84201e-38	7465	0.315507	1.50748	0.0220393	168.186
Non-small cell lung cancer	Isobutyrylglycine levels	rs10896190	C	T	-0.0925512	0.0165244	2.13253e-08	7465	0.561966	1.42771	0.00418579	31.3699
Non-small cell lung cancer	Isobutyrylglycine levels	rs1440581	C	T	0.0940744	0.0162061	6.44152e-09	7465	0.530252	1.40021	0.00449486	33.6966
Non-small cell lung cancer	Isobutyrylglycine levels	rs7111570	T	C	0.380813	0.0484631	3.90953e-15	7465	0.02861	4.18722	0.00820558	61.7449
Non-small cell lung cancer	Glutarylcarnitine (c5-dc) levels	rs1047891	A	C	-0.102111	0.0163686	4.4263e-10	8238	0.309205	1.48567	0.00470282	38.9154
Non-small cell lung cancer	Glutarylcarnitine (c5-dc) levels	rs1134688	G	T	-0.247742	0.0178196	6.09484e-44	8238	0.228101	1.61737	0.0229304	193.287
Non-small cell lung cancer	Glutarylcarnitine (c5-dc) levels	rs12431901	T	G	0.0907431	0.0163776	3.01299e-08	8238	0.309956	1.48649	0.0037136	30.6992
Non-small cell lung cancer	Glutarylcarnitine (c5-dc) levels	rs2062541	A	G	0.116396	0.015752	1.47625e-13	8238	0.611229	1.42971	0.00658595	54.6015
Non-small cell lung cancer	Glutarylcarnitine (c5-dc) levels	rs2405528	A	G	0.113989	0.0187933	1.31599e-09	8238	0.19966	1.70574	0.00444701	36.7892
Non-small cell lung cancer	Glutarylcarnitine (c5-dc) levels	rs4873095	T	A	-0.218695	0.0150094	4.32255e-48	8238	0.538476	1.3623	0.0251294	212.301
Non-small cell lung cancer	Glutarylcarnitine (c5-dc) levels	rs55936281	T	C	-0.130268	0.0170435	2.1174e-14	8238	0.265345	1.54693	0.00704323	58.4195
Non-small cell lung cancer	Glutarylcarnitine (c5-dc) levels	rs74717771	C	T	-0.0983186	0.0151683	9.06153e-11	8238	0.409674	1.37673	0.00507541	42.0143
Non-small cell lung cancer	Glutarylcarnitine (c5-dc) levels	rs78185702	T	C	0.205695	0.0266881	1.28443e-14	8238	0.086938	2.4223	0.00716102	59.4035
Non-small cell lung cancer	Glutarylcarnitine (c5-dc) levels	rs8012	G	A	-0.308657	0.014854	6.64715e-96	8238	0.548997	1.3482	0.0498147	431.783
Non-small cell lung cancer	Glutarylcarnitine (c5-dc) levels	rs8056893	A	C	-0.243374	0.0167221	5.5055e-48	8238	0.726541	1.51776	0.0250739	211.82
Non-small cell lung cancer	Beta-hydroxyisovaleroylcarnitine levels	rs1171617	T	G	0.116973	0.0183559	1.85991e-10	8232	0.769098	1.66544	0.00491001	40.6088
Non-small cell lung cancer	Beta-hydroxyisovaleroylcarnitine levels	rs635620	G	A	0.132252	0.0165809	1.5097e-15	8232	0.293437	1.50439	0.00767086	63.6192
Non-small cell lung cancer	Beta-hydroxyisovaleroylcarnitine levels	rs6443851	G	A	-0.256558	0.016141	6.89111e-57	8232	0.675591	1.46448	0.0297837	252.645
Non-small cell lung cancer	Octadecanedioate levels	rs10255591	C	T	0.112834	0.018756	1.78867e-09	8223	0.20472	1.70081	0.00438296	36.1909
Non-small cell lung cancer	Octadecanedioate levels	rs11045806	A	G	-0.106417	0.0194251	4.29359e-08	8223	0.186831	1.76148	0.00363738	30.012
Non-small cell lung cancer	Octadecanedioate levels	rs4149056	C	T	0.220966	0.0207748	2.02098e-26	8223	0.15555	1.88387	0.0135743	113.13
Non-small cell lung cancer	Octadecanedioate levels	rs55744319	A	G	-0.161683	0.0165605	1.62083e-22	8223	0.29695	1.50172	0.0114617	95.3195
Non-small cell lung cancer	Tetradecanedioate (C14-DC) levels	rs12406866	T	G	0.155643	0.0185571	4.97561e-17	8268	0.792138	1.68737	0.00843846	70.3459
Non-small cell lung cancer	Tetradecanedioate (C14-DC) levels	rs35746477	G	C	-0.101052	0.0176699	1.0723e-08	8268	0.23712	1.6067	0.00394104	32.7056
Non-small cell lung cancer	Tetradecanedioate (C14-DC) levels	rs4149056	C	T	0.506324	0.0197989	3.01962e-144	8268	0.155005	1.80029	0.0733179	653.996
Non-small cell lung cancer	Tetradecanedioate (C14-DC) levels	rs4762697	T	A	0.176615	0.0166062	2.0364e-26	8268	0.713967	1.50998	0.0134995	113.114
Non-small cell lung cancer	Hexadecanedioate (C16-DC) levels	rs11045806	A	G	-0.228334	0.0188888	1.21721e-33	8260	0.18652	1.7167	0.0173876	146.128
Non-small cell lung cancer	Hexadecanedioate (C16-DC) levels	rs12406866	T	G	0.107603	0.018556	6.67727e-09	8260	0.792401	1.68645	0.00405546	33.6264
Non-small cell lung cancer	Hexadecanedioate (C16-DC) levels	rs35746477	G	C	-0.10575	0.0176234	1.96646e-09	8260	0.236864	1.60169	0.00434127	36.0065
Non-small cell lung cancer	Hexadecanedioate (C16-DC) levels	rs4149056	C	T	0.515822	0.0197078	5.32828e-151	8260	0.154974	1.79113	0.0766016	685.052
Non-small cell lung cancer	Hexadecanedioate (C16-DC) levels	rs79400241	G	C	-0.0967905	0.0162165	2.39257e-09	8260	0.29589	1.47383	0.00429543	35.6247
Non-small cell lung cancer	Deoxycarnitine levels	rs10774021	T	C	0.351263	0.0141938	3.28849e-135	8271	0.651563	1.29086	0.0689579	612.446
Non-small cell lung cancer	Deoxycarnitine levels	rs1171615	T	C	0.142349	0.0168286	2.70294e-17	8271	0.77054	1.53048	0.00857863	71.5505
Non-small cell lung cancer	Deoxycarnitine levels	rs17243908	C	A	0.276975	0.0357078	8.71619e-15	8271	0.039432	3.24745	0.0072236	60.1665
Non-small cell lung cancer	Deoxycarnitine levels	rs2072536	T	C	0.0888067	0.0143927	6.81839e-10	8271	0.406837	1.30894	0.0045831	38.0721
Non-small cell lung cancer	Deoxycarnitine levels	rs2255531	A	G	0.0899565	0.0146227	7.65871e-10	8271	0.347887	1.32986	0.0045559	37.8451
Non-small cell lung cancer	1-ribosyl-imidazoleacetate levels	rs1047891	A	C	-0.0868644	0.0154761	1.9906e-08	8205	0.31017	1.40185	0.00382581	31.5036
Non-small cell lung cancer	1-ribosyl-imidazoleacetate levels	rs11613331	A	G	0.148203	0.0144003	7.68134e-25	8205	0.544302	1.3044	0.0127475	105.918
Non-small cell lung cancer	1-ribosyl-imidazoleacetate levels	rs67417370	G	A	-0.0900475	0.016212	2.78596e-08	8205	0.264196	1.46851	0.00374686	30.8511
Non-small cell lung cancer	1-ribosyl-imidazoleacetate levels	rs7094385	G	A	0.159048	0.0171846	2.13717e-20	8205	0.21645	1.55661	0.0103346	85.6599
Non-small cell lung cancer	1-ribosyl-imidazoleacetate levels	rs9657360	T	C	0.140723	0.0175331	1.00606e-15	8205	0.795371	1.58817	0.00779189	64.4188
Non-small cell lung cancer	Indoleacetylglutamine levels	rs2271060	T	G	0.217748	0.0186381	1.55766e-31	6161	0.303917	1.46294	0.0216808	136.491
Non-small cell lung cancer	Indoleacetylglutamine levels	rs6789480	T	C	0.255145	0.0461974	3.33387e-08	6161	0.0363547	3.62613	0.00492814	30.5028
Non-small cell lung cancer	Indoleacetylglutamine levels	rs7554832	A	T	0.164663	0.0180343	6.81416e-20	6161	0.349423	1.41555	0.013355	83.3669
Non-small cell lung cancer	Indoleacetylglutamine levels	rs76530968	A	G	0.21647	0.0355632	1.15124e-09	6161	0.0619281	2.79143	0.00597969	37.0505
Non-small cell lung cancer	Tryptophan betaine levels	rs114988449	A	G	-0.212598	0.0388704	4.5158e-08	8216	0.041494	3.5233	0.00362866	29.9144
Non-small cell lung cancer	Tryptophan betaine levels	rs140009120	A	C	-0.482543	0.0851653	1.46211e-08	8216	0.00820375	7.71957	0.00389312	32.1031
Non-small cell lung cancer	Tryptophan betaine levels	rs270611	A	C	-0.275869	0.047452	6.113e-09	8216	0.0277539	4.30115	0.00409788	33.7984
Non-small cell lung cancer	Tryptophan betaine levels	rs7705826	G	T	0.279496	0.0205119	2.80446e-42	8216	0.834518	1.85924	0.0221043	185.669
Non-small cell lung cancer	1-linoleoyl-GPI (18:2) levels	rs11668882	T	C	-0.150151	0.0154422	2.39566e-22	8268	0.563142	1.40414	0.0113085	94.5449
Non-small cell lung cancer	1-linoleoyl-GPI (18:2) levels	rs174550	C	T	0.165492	0.0158762	1.92834e-25	8268	0.339608	1.4436	0.0129746	108.658
Non-small cell lung cancer	1-linoleoyl-GPI (18:2) levels	rs4149067	G	C	0.148099	0.0190316	7.15431e-15	8268	0.191957	1.73052	0.00727258	60.5555
Non-small cell lung cancer	1-oleoyl-GPI (18:1) levels	rs12695769	G	T	0.0985036	0.0155472	2.36137e-10	8252	0.410909	1.41232	0.00484215	40.1421
Non-small cell lung cancer	1-oleoyl-GPI (18:1) levels	rs174599	C	G	0.0975804	0.0159146	8.70566e-10	8252	0.374543	1.44569	0.00453634	37.5953
Non-small cell lung cancer	1-oleoyl-GPI (18:1) levels	rs4806498	C	T	-0.0941953	0.0156171	1.62409e-09	8252	0.574808	1.41867	0.00439029	36.3796
Non-small cell lung cancer	1-stearoyl-2-oleoyl-GPE (18:0/18:1) levels	rs12695769	G	T	0.111596	0.0155975	8.38297e-13	8273	0.410282	1.41869	0.00615106	51.1903
Non-small cell lung cancer	1-stearoyl-2-oleoyl-GPE (18:0/18:1) levels	rs174541	C	T	0.0993769	0.0161029	6.77081e-10	8273	0.353066	1.46466	0.00458363	38.0858
Non-small cell lung cancer	1-stearoyl-2-oleoyl-GPE (18:0/18:1) levels	rs2070895	A	G	0.23743	0.0186899	5.63981e-37	8273	0.215848	1.69996	0.0191385	161.383
Non-small cell lung cancer	1-stearoyl-2-oleoyl-GPE (18:0/18:1) levels	rs2414577	C	T	0.227092	0.01579	6.70711e-47	8273	0.376173	1.4362	0.024398	206.842
Non-small cell lung cancer	1-stearoyl-2-oleoyl-GPE (18:0/18:1) levels	rs439401	C	T	0.0950802	0.0159868	2.72388e-09	8273	0.622459	1.4541	0.00425839	35.3718
Non-small cell lung cancer	1-stearoyl-2-oleoyl-GPE (18:0/18:1) levels	rs964184	C	G	-0.196287	0.0226985	5.26146e-18	8273	0.869027	2.06457	0.00896028	74.7806
Non-small cell lung cancer	Hexanoylglutamine levels	rs2817188	G	A	0.317579	0.014934	2.3644e-100	8128	0.558744	1.34638	0.0527174	452.222
Non-small cell lung cancer	Hexanoylglutamine levels	rs4841133	G	A	0.16299	0.0263883	6.54924e-10	8128	0.908553	2.37905	0.00467292	38.1504
Non-small cell lung cancer	Hexanoylglutamine levels	rs77773255	A	G	-0.285023	0.0160379	1.16671e-70	8128	0.306481	1.4459	0.0374135	315.838
Non-small cell lung cancer	5alpha-androstan-3beta,17beta-diol disulfate levels	rs112881196	G	C	-0.244766	0.0358291	8.40378e-12	8199	0.0348851	3.24427	0.00566122	46.6692
Non-small cell lung cancer	5alpha-androstan-3beta,17beta-diol disulfate levels	rs148982377	C	T	-0.671549	0.0356641	4.30293e-79	8199	0.0334638	3.22932	0.0414617	354.563
Non-small cell lung cancer	5alpha-androstan-3beta,17beta-diol disulfate levels	rs1871395	G	A	0.161015	0.0178832	2.18322e-19	8199	0.157211	1.61929	0.00979294	81.0666
Non-small cell lung cancer	5alpha-androstan-3beta,17beta-diol disulfate levels	rs212100	C	T	0.135167	0.0178712	3.92614e-14	8199	0.838898	1.61821	0.00693041	57.205
Non-small cell lung cancer	5alpha-androstan-3beta,17beta-diol disulfate levels	rs2342307	G	A	-0.0782025	0.0136277	9.55222e-09	8199	0.619302	1.23397	0.00400129	32.9303
Non-small cell lung cancer	5alpha-pregnan-3beta,20alpha-diol disulfate levels	rs112881196	G	C	-0.252563	0.0420272	1.86077e-09	8130	0.0348608	3.78945	0.00442354	36.1142
Non-small cell lung cancer	5alpha-pregnan-3beta,20alpha-diol disulfate levels	rs212100	C	T	0.277211	0.0208072	1.70555e-40	8130	0.838531	1.87611	0.0213712	177.498
Non-small cell lung cancer	5alpha-pregnan-3beta,20alpha-diol disulfate levels	rs4149056	C	T	0.182961	0.0209686	2.65018e-18	8130	0.155835	1.89067	0.00927995	76.1339
Non-small cell lung cancer	5alpha-pregnan-3beta,20alpha-diol disulfate levels	rs6861226	G	A	0.266901	0.02152	2.53538e-35	8130	0.14683	1.94038	0.0185733	153.821
Non-small cell lung cancer	Taurocholenate sulfate levels	rs1047891	A	C	-0.0976808	0.0167285	5.24516e-09	8249	0.309764	1.51935	0.00411734	34.0961
Non-small cell lung cancer	Taurocholenate sulfate levels	rs1573558	T	C	0.127867	0.0167976	2.69411e-14	8249	0.315414	1.52563	0.00697727	57.9459
Non-small cell lung cancer	Taurocholenate sulfate levels	rs4149006	T	G	-0.205816	0.021847	4.47738e-21	8249	0.14255	1.98423	0.0106471	88.7513
Non-small cell lung cancer	Taurocholenate sulfate levels	rs4738684	G	A	-0.109001	0.0163091	2.33431e-11	8249	0.661757	1.48126	0.00538715	44.6685
Non-small cell lung cancer	Taurocholenate sulfate levels	rs55971546	T	C	0.287683	0.0363314	2.40789e-15	8249	0.047463	3.29976	0.00754534	62.6995
Non-small cell lung cancer	Taurocholenate sulfate levels	rs57743625	A	G	0.42381	0.0200948	9.70583e-99	8249	0.165816	1.82509	0.0511758	444.81
Non-small cell lung cancer	Taurocholenate sulfate levels	rs72838105	T	A	-0.220866	0.0348672	2.38146e-10	8249	0.0516823	3.16678	0.00484194	40.1258
Non-small cell lung cancer	Pregnenediol disulfate (C21H34O8S2) levels	rs10491431	A	C	0.220271	0.0190047	4.61265e-31	8245	0.147982	1.72566	0.0160357	134.336
Non-small cell lung cancer	Pregnenediol disulfate (C21H34O8S2) levels	rs212100	C	T	0.509035	0.0178277	2.57675e-179	8245	0.839378	1.61879	0.0900034	815.276
Non-small cell lung cancer	Pregnenediol disulfate (C21H34O8S2) levels	rs3740065	G	A	-0.16225	0.0221228	2.23219e-13	8245	0.105359	2.00879	0.00648305	53.7885
Non-small cell lung cancer	Pregnenediol disulfate (C21H34O8S2) levels	rs4149056	C	T	0.167898	0.0186	1.76787e-19	8245	0.155802	1.68892	0.00978831	81.4827
Non-small cell lung cancer	Pregnenediol disulfate (C21H34O8S2) levels	rs6740315	C	T	-0.079346	0.0144127	3.68573e-08	8245	0.659766	1.3087	0.00366336	30.3081
Non-small cell lung cancer	Pregnenediol disulfate (C21H34O8S2) levels	rs7806596	A	G	-0.114657	0.0138005	9.71668e-17	8245	0.433693	1.25311	0.00830433	69.0258
Non-small cell lung cancer	Glycocholenate sulfate levels	rs1047891	A	C	0.0922583	0.0165756	2.60808e-08	8250	0.309605	1.50555	0.00374193	30.9794
Non-small cell lung cancer	Glycocholenate sulfate levels	rs112344408	A	C	-0.47499	0.0320607	1.1664e-49	8250	0.0591019	2.91206	0.025922	219.494
Non-small cell lung cancer	Glycocholenate sulfate levels	rs2724417	A	T	0.183286	0.0164934	1.08891e-28	8250	0.316907	1.49809	0.0147515	123.492
Non-small cell lung cancer	Glycocholenate sulfate levels	rs4149056	C	T	0.611847	0.019827	4.21181e-209	8250	0.156072	1.80088	0.103507	952.295
Non-small cell lung cancer	Glycocholenate sulfate levels	rs4762697	T	A	0.232217	0.0169158	6.9232e-43	8250	0.715103	1.53645	0.0223379	188.453
Non-small cell lung cancer	Glycocholenate sulfate levels	rs510547	T	C	-0.0988197	0.016438	1.83614e-09	8250	0.686291	1.49306	0.00436256	36.1401
Non-small cell lung cancer	Glycocholenate sulfate levels	rs55971546	T	C	0.210053	0.0360898	5.87446e-09	8250	0.0473965	3.27802	0.00409035	33.8757
Non-small cell lung cancer	Androstenediol (3beta,17beta) disulfate (1) levels	rs148982377	C	T	-0.315633	0.0382084	1.4468e-16	8222	0.034285	3.46456	0.0082335	68.2413
Non-small cell lung cancer	Androstenediol (3beta,17beta) disulfate (1) levels	rs1871395	G	A	0.115236	0.0191288	1.69955e-09	8222	0.156933	1.73451	0.00439558	36.2912
Non-small cell lung cancer	Androstenediol (3beta,17beta) disulfate (1) levels	rs212100	C	T	0.397708	0.0186671	1.01397e-100	8222	0.839231	1.69264	0.0523311	453.915
Non-small cell lung cancer	1-palmitoyl-2-linoleoyl-GPE (16:0/18:2) levels	rs11854242	T	C	-0.107913	0.0172158	3.65139e-10	8266	0.278639	1.56522	0.00473198	39.291
Non-small cell lung cancer	1-palmitoyl-2-linoleoyl-GPE (16:0/18:2) levels	rs12928099	A	C	-0.100053	0.0168282	2.75566e-09	8266	0.290801	1.52998	0.00425933	35.3496
Non-small cell lung cancer	1-palmitoyl-2-linoleoyl-GPE (16:0/18:2) levels	rs174564	G	A	0.423895	0.0154801	4.34038e-165	8266	0.343943	1.40741	0.0831877	749.841
Non-small cell lung cancer	1-palmitoyl-2-linoleoyl-GPE (16:0/18:2) levels	rs261290	C	T	-0.338497	0.0161465	1.39297e-97	8266	0.656862	1.468	0.0504963	439.494
Non-small cell lung cancer	1-palmitoyl-2-linoleoyl-GPE (16:0/18:2) levels	rs633695	G	A	0.24634	0.01709	4.20591e-47	8266	0.285463	1.55378	0.0245251	207.771
Non-small cell lung cancer	1-palmitoyl-2-linoleoyl-GPE (16:0/18:2) levels	rs695112	T	A	0.134782	0.0206478	6.67978e-11	8266	0.16242	1.87725	0.0051297	42.6105
Non-small cell lung cancer	Glycosyl-N-stearoyl-sphingosine (d18:1/18:0) levels	rs1045989	C	A	0.0847598	0.0152296	2.6147e-08	8233	0.58317	1.38187	0.00374903	30.9744
Non-small cell lung cancer	Glycosyl-N-stearoyl-sphingosine (d18:1/18:0) levels	rs10814274	T	C	0.138078	0.0150874	5.59549e-20	8233	0.425939	1.36897	0.0100733	83.7568
Non-small cell lung cancer	Glycosyl-N-stearoyl-sphingosine (d18:1/18:0) levels	rs11736427	T	A	0.102369	0.0154238	3.19998e-11	8233	0.36902	1.39949	0.00532333	44.0508
Non-small cell lung cancer	Glycosyl-N-stearoyl-sphingosine (d18:1/18:0) levels	rs1871194	A	C	0.115364	0.0156978	1.99608e-13	8233	0.537967	1.42435	0.00651884	54.0086
Non-small cell lung cancer	Glycosyl-N-stearoyl-sphingosine (d18:1/18:0) levels	rs2074798	C	T	-0.109868	0.0156742	2.39215e-12	8233	0.645999	1.42221	0.00593382	49.1328
Non-small cell lung cancer	Glycosyl-N-stearoyl-sphingosine (d18:1/18:0) levels	rs35818294	A	C	0.241784	0.0196559	8.96773e-35	8233	0.176737	1.7835	0.0180512	151.311
Non-small cell lung cancer	Succinylcarnitine levels	rs17806888	C	T	0.249442	0.0226957	4.2355e-28	8212	0.122379	2.05669	0.0144999	120.796
Non-small cell lung cancer	Succinylcarnitine levels	rs2062541	A	G	0.120633	0.0156965	1.52584e-14	8212	0.611404	1.42242	0.00714283	59.0645
Non-small cell lung cancer	Succinylcarnitine levels	rs2282140	T	C	-0.144503	0.0220526	5.65224e-11	8212	0.132859	1.99841	0.00520266	42.9372
Non-small cell lung cancer	Succinylcarnitine levels	rs3814492	A	G	0.211671	0.0164302	5.60764e-38	8212	0.710781	1.48891	0.0198154	165.973
Non-small cell lung cancer	Succinylcarnitine levels	rs4775623	A	G	-0.339543	0.0144974	2.60802e-121	8212	0.512212	1.31376	0.0626293	548.541
Non-small cell lung cancer	Succinylcarnitine levels	rs74991768	T	C	-0.124351	0.0225523	3.50972e-08	8212	0.124253	2.04369	0.00368951	30.403
Non-small cell lung cancer	21-hydroxypregnenolone disulfate levels	rs11045962	T	A	-0.153215	0.0205312	8.48599e-14	8132	0.145522	1.85145	0.00680328	55.6896
Non-small cell lung cancer	21-hydroxypregnenolone disulfate levels	rs111790575	G	A	0.193124	0.0222545	4.02936e-18	8132	0.875391	2.00686	0.00917787	75.3073
Non-small cell lung cancer	21-hydroxypregnenolone disulfate levels	rs1165195	G	T	-0.162063	0.0146024	1.27807e-28	8132	0.555515	1.31681	0.0149244	123.174
Non-small cell lung cancer	21-hydroxypregnenolone disulfate levels	rs12369881	A	G	0.209691	0.0193762	2.70401e-27	8132	0.16642	1.7473	0.014201	117.118
Non-small cell lung cancer	21-hydroxypregnenolone disulfate levels	rs139230314	A	G	-0.353962	0.0641429	3.4223e-08	8132	0.0132826	5.78425	0.00373166	30.452
Non-small cell lung cancer	21-hydroxypregnenolone disulfate levels	rs2061679	T	C	0.172174	0.0286869	1.9508e-09	8132	0.0691805	2.58692	0.00441121	36.022
Non-small cell lung cancer	21-hydroxypregnenolone disulfate levels	rs212100	C	T	0.159312	0.0198734	1.08943e-15	8132	0.838281	1.79214	0.00784229	64.2618
Non-small cell lung cancer	21-hydroxypregnenolone disulfate levels	rs9509847	A	C	-0.088274	0.0153392	8.67536e-09	8132	0.358772	1.38325	0.00405699	33.1177
Non-small cell lung cancer	5alpha-androstan-3alpha,17alpha-diol monosulfate levels	rs148982377	C	T	-0.697993	0.0615151	7.70181e-30	5524	0.0203304	4.57202	0.0227841	128.747
Non-small cell lung cancer	5alpha-androstan-3alpha,17alpha-diol monosulfate levels	rs182074319	T	C	-0.676314	0.108564	4.67443e-10	5524	0.00666667	8.06887	0.0069789	38.8083
Non-small cell lung cancer	5alpha-androstan-3alpha,17alpha-diol monosulfate levels	rs2603152	C	T	0.162951	0.0190161	1.04255e-17	5524	0.67968	1.41335	0.0131231	73.4296
Non-small cell lung cancer	5alpha-androstan-3alpha,17alpha-diol monosulfate levels	rs62317882	C	T	-0.270511	0.0182842	1.58226e-49	5524	0.615895	1.35895	0.0381276	218.886
Non-small cell lung cancer	5alpha-androstan-3alpha,17alpha-diol monosulfate levels	rs7070862	T	A	-0.228938	0.0260104	1.3464e-18	5524	0.138874	1.93319	0.0138355	77.4715
Non-small cell lung cancer	5alpha-androstan-3alpha,17alpha-diol monosulfate levels	rs9461218	A	G	0.137653	0.0208152	3.7627e-11	5524	0.242251	1.54706	0.00785756	43.7331
Non-small cell lung cancer	Androstenediol (3beta,17beta) disulfate (2) levels	rs1165195	G	T	-0.0909328	0.0137866	4.23129e-11	8205	0.555142	1.24881	0.00527542	43.5038
Non-small cell lung cancer	Androstenediol (3beta,17beta) disulfate (2) levels	rs12096570	C	T	0.0869856	0.0158319	3.92232e-08	8205	0.251266	1.43408	0.00366658	30.1876
Non-small cell lung cancer	Androstenediol (3beta,17beta) disulfate (2) levels	rs12369881	A	G	0.208519	0.0181843	1.93301e-30	8205	0.166463	1.64716	0.0157768	131.492
Non-small cell lung cancer	Androstenediol (3beta,17beta) disulfate (2) levels	rs74827952	A	G	-0.131323	0.0194131	1.33626e-11	8205	0.14828	1.75847	0.00554757	45.7606
Non-small cell lung cancer	5alpha-androstan-3beta,17alpha-diol disulfate levels	rs10426201	A	G	0.176639	0.0216381	3.25924e-16	7103	0.835448	1.82364	0.00929734	66.64
Non-small cell lung cancer	5alpha-androstan-3beta,17alpha-diol disulfate levels	rs148982377	C	T	-0.361228	0.0463807	6.79008e-15	7103	0.0302966	3.90893	0.00846983	60.658
Non-small cell lung cancer	5alpha-androstan-3beta,17alpha-diol disulfate levels	rs151227875	G	C	-0.149463	0.0227676	5.21358e-11	7103	0.147737	1.91884	0.00603234	43.0956
Non-small cell lung cancer	5alpha-pregnan-3beta,20beta-diol monosulfate (1) levels	rs10491431	A	C	0.511472	0.0211274	1.79091e-129	7772	0.150026	1.86257	0.0701374	586.073
Non-small cell lung cancer	5alpha-pregnan-3beta,20beta-diol monosulfate (1) levels	rs148982377	C	T	-0.300374	0.0430871	3.13987e-12	7772	0.0336861	3.79851	0.00621586	48.5993
Non-small cell lung cancer	5alpha-pregnan-3beta,20beta-diol monosulfate (1) levels	rs4149056	C	T	0.163377	0.0212315	1.41443e-14	7772	0.158383	1.87175	0.00756314	59.2135
Non-small cell lung cancer	5alpha-pregnan-3beta,20beta-diol monosulfate (1) levels	rs62142079	T	C	0.105069	0.0157424	2.4838e-11	7772	0.4433	1.38783	0.00570038	44.5459
Non-small cell lung cancer	5alpha-pregnan-3beta,20beta-diol monosulfate (1) levels	rs77697233	T	C	-0.125689	0.0221361	1.36273e-08	7772	0.148088	1.9515	0.00413212	32.2398
Non-small cell lung cancer	5alpha-pregnan-3beta,20alpha-diol monosulfate (2) levels	rs12659258	A	G	0.283184	0.0218143	1.55702e-38	8028	0.144711	1.95454	0.0205651	168.521
Non-small cell lung cancer	5alpha-pregnan-3beta,20alpha-diol monosulfate (2) levels	rs2547233	G	A	-0.162959	0.020847	5.41297e-15	8028	0.833732	1.86787	0.00755573	61.104
Non-small cell lung cancer	5alpha-pregnan-3beta,20alpha-diol monosulfate (2) levels	rs2594950	C	G	0.0966325	0.0164788	4.51687e-09	8028	0.339416	1.47649	0.00426618	34.3871
Non-small cell lung cancer	5alpha-pregnan-3beta,20alpha-diol monosulfate (2) levels	rs62142079	T	C	0.0963833	0.0155915	6.3387e-10	8028	0.442785	1.39698	0.00473877	38.2145
Non-small cell lung cancer	5alpha-pregnan-3beta,20alpha-diol monosulfate (2) levels	rs78214423	A	G	0.411318	0.0731941	1.91448e-08	8028	0.0112913	6.55813	0.00391921	31.5794
Non-small cell lung cancer	5alpha-androstan-3beta,17beta-diol monosulfate (2) levels	rs112881196	G	C	-0.300298	0.0433173	4.13396e-12	7066	0.0333192	3.64123	0.00675751	48.0598
Non-small cell lung cancer	5alpha-androstan-3beta,17beta-diol monosulfate (2) levels	rs148982377	C	T	-1.09088	0.052914	1.96476e-94	7066	0.0207949	4.44792	0.0567528	425.023
Non-small cell lung cancer	5alpha-androstan-3beta,17beta-diol monosulfate (2) levels	rs2123886	C	A	-0.106938	0.0176857	1.47937e-09	7066	0.29213	1.48665	0.00514905	36.5611
Non-small cell lung cancer	5alpha-androstan-3beta,17beta-diol monosulfate (2) levels	rs56225736	A	G	0.126194	0.0222763	1.47098e-08	7066	0.140355	1.87253	0.00452243	32.0916
Non-small cell lung cancer	Androstenediol (3alpha, 17alpha) monosulfate (3) levels	rs148982377	C	T	-0.839892	0.0366854	5.27483e-116	8192	0.0331823	3.32038	0.0601499	524.156
Non-small cell lung cancer	Androstenediol (3alpha, 17alpha) monosulfate (3) levels	rs182566136	T	C	-0.213333	0.0208908	1.75478e-24	8192	0.120518	1.89082	0.0125727	104.281
Non-small cell lung cancer	Androstenediol (3alpha, 17alpha) monosulfate (3) levels	rs212100	C	T	0.332454	0.0181641	7.86911e-75	8192	0.838883	1.64403	0.0392954	334.993
Non-small cell lung cancer	Androstenediol (3alpha, 17alpha) monosulfate (3) levels	rs2278921	G	T	-0.190591	0.014452	1.03104e-39	8192	0.63825	1.30805	0.020794	173.92
Non-small cell lung cancer	Androstenediol (3alpha, 17alpha) monosulfate (3) levels	rs2603152	C	T	0.103004	0.0143246	6.44461e-13	8192	0.667605	1.29651	0.00627373	51.7063
Non-small cell lung cancer	Androstenediol (3alpha, 17alpha) monosulfate (3) levels	rs2954021	G	A	-0.0747337	0.0136104	3.99881e-08	8192	0.509404	1.23187	0.00366785	30.1503
Non-small cell lung cancer	Androstenediol (3alpha, 17alpha) monosulfate (3) levels	rs4149056	C	T	0.179175	0.0184253	2.3721e-22	8192	0.156689	1.66767	0.0114145	94.564
Non-small cell lung cancer	5alpha-pregnan-diol disulfate levels	rs10491431	A	C	0.345496	0.026958	1.33272e-37	4110	0.188751	1.72826	0.0384462	164.252
Non-small cell lung cancer	5alpha-pregnan-diol disulfate levels	rs212100	C	T	0.20548	0.0326396	3.06557e-10	4110	0.872848	2.0925	0.00955541	39.6323
Non-small cell lung cancer	5alpha-pregnan-diol disulfate levels	rs7641134	A	G	-0.216211	0.0393345	3.8692e-08	4110	0.0818427	2.52171	0.00730122	30.214
Non-small cell lung cancer	5alpha-androstan-3alpha,17beta-diol monosulfate (1) levels	rs112881196	G	C	-0.331812	0.042198	3.74396e-15	7608	0.0344918	3.68067	0.00806358	61.8302
Non-small cell lung cancer	5alpha-androstan-3alpha,17beta-diol monosulfate (1) levels	rs148982377	C	T	-1.34016	0.0491022	5.09468e-164	7608	0.0229968	4.28288	0.0892025	744.923
Non-small cell lung cancer	5alpha-androstan-3alpha,17beta-diol monosulfate (1) levels	rs1902022	C	G	-0.0964377	0.0161595	2.40376e-09	7608	0.365612	1.40949	0.00466072	35.6154
Non-small cell lung cancer	5alpha-androstan-3alpha,17beta-diol monosulfate (1) levels	rs212100	C	T	0.17662	0.0209172	3.07218e-17	7608	0.837517	1.82448	0.00928676	71.2972
Non-small cell lung cancer	5alpha-androstan-3alpha,17beta-diol monosulfate (1) levels	rs4149056	C	T	0.184183	0.0208946	1.19833e-18	7608	0.158248	1.82251	0.0101125	77.7018
Non-small cell lung cancer	5alpha-androstan-3alpha,17beta-diol monosulfate (1) levels	rs56225736	A	G	0.150163	0.0221958	1.32963e-11	7608	0.13821	1.936	0.00598167	45.7704
Non-small cell lung cancer	5alpha-androstan-3alpha,17beta-diol monosulfate (1) levels	rs976058	C	T	0.169523	0.0157906	6.91808e-27	7608	0.400327	1.37732	0.014927	115.255
Non-small cell lung cancer	5alpha-androstan-3alpha,17beta-diol disulfate levels	rs11045883	A	G	0.193768	0.0211895	5.98899e-20	5082	0.175005	1.51056	0.0161945	83.6224
Non-small cell lung cancer	5alpha-androstan-3alpha,17beta-diol disulfate levels	rs28505302	T	C	-0.107283	0.016712	1.36691e-10	5082	0.391897	1.19137	0.00804697	41.2102
Non-small cell lung cancer	5alpha-androstan-3alpha,17beta-diol disulfate levels	rs35404636	G	A	0.129217	0.0236765	4.8257e-08	5082	0.138626	1.68785	0.0058291	29.7855
Non-small cell lung cancer	Andro steroid monosulfate C19H28O6S (1) levels	rs13198474	A	G	0.259274	0.0301369	7.75109e-18	7415	0.0725665	2.5951	0.00988581	74.0152
Non-small cell lung cancer	Andro steroid monosulfate C19H28O6S (1) levels	rs148982377	C	T	0.828762	0.0412966	1.39135e-89	7415	0.0359946	3.55607	0.0515301	402.746
Non-small cell lung cancer	Andro steroid monosulfate C19H28O6S (1) levels	rs2071426	C	T	-0.146263	0.0175046	6.50531e-17	7415	0.278341	1.50733	0.00933038	69.8175
Non-small cell lung cancer	Andro steroid monosulfate C19H28O6S (1) levels	rs2342307	G	A	-0.108214	0.0163486	3.61156e-11	7415	0.616206	1.40778	0.0058756	43.8133
Non-small cell lung cancer	Pregnenediol sulfate (C21H34O5S) levels	rs10491431	A	C	0.263097	0.0182647	4.83859e-47	8260	0.147651	1.65998	0.0245106	207.495
Non-small cell lung cancer	Pregnenediol sulfate (C21H34O5S) levels	rs2497318	T	C	-0.0790782	0.0133058	2.79632e-09	8260	0.442246	1.20929	0.00425896	35.3209
Non-small cell lung cancer	Pregnenediol sulfate (C21H34O5S) levels	rs2594950	C	G	0.104203	0.0139874	9.35178e-14	8260	0.338083	1.27124	0.00667579	55.4992
Non-small cell lung cancer	Pregnenediol sulfate (C21H34O5S) levels	rs296365	G	C	0.112595	0.0146258	1.37825e-14	8260	0.716799	1.32926	0.00712555	59.2651
Non-small cell lung cancer	Pregnenediol sulfate (C21H34O5S) levels	rs7851737	A	G	-0.0749525	0.0131447	1.18332e-08	8260	0.524296	1.19465	0.00392184	32.514
Non-small cell lung cancer	Pregnenediol sulfate (C21H34O5S) levels	rs79388303	A	T	0.144436	0.0257385	2.00382e-08	8260	0.0699356	2.33923	0.00379889	31.4909
Non-small cell lung cancer	Pregnenediol sulfate (C21H34O5S) levels	rs9543004	C	T	0.0811588	0.0140058	6.84641e-09	8260	0.360508	1.27291	0.00404966	33.578
Non-small cell lung cancer	16a-hydroxy DHEA 3-sulfate levels	rs10128455	C	T	-0.10757	0.0149923	7.23094e-13	8236	0.477507	1.36059	0.00621338	51.4809
Non-small cell lung cancer	16a-hydroxy DHEA 3-sulfate levels	rs117209214	A	G	0.568945	0.0843772	1.55281e-11	8236	0.00771849	7.65743	0.00549146	45.4664
Non-small cell lung cancer	16a-hydroxy DHEA 3-sulfate levels	rs148982377	C	T	1.04428	0.0388142	1.94833e-159	8236	0.0344093	3.52248	0.0808069	723.857
Non-small cell lung cancer	16a-hydroxy DHEA 3-sulfate levels	rs2342307	G	A	-0.101967	0.0153348	2.9424e-11	8236	0.619232	1.39167	0.00534105	44.2143
Non-small cell lung cancer	Androstenediol (3beta,17beta) monosulfate (2) levels	rs1165200	A	G	0.110028	0.0175101	3.30591e-10	7811	0.760259	1.54754	0.00503087	39.4847
Non-small cell lung cancer	Androstenediol (3beta,17beta) monosulfate (2) levels	rs148982377	C	T	-0.346968	0.0409292	2.30543e-17	7811	0.0343521	3.61732	0.00911882	71.8642
Non-small cell lung cancer	Androstenediol (3beta,17beta) monosulfate (2) levels	rs2342307	G	A	-0.0863974	0.0156403	3.31301e-08	7811	0.62019	1.38229	0.00389244	30.5148
Non-small cell lung cancer	Androstenediol (3beta,17beta) monosulfate (2) levels	rs73079476	C	A	-0.117388	0.0206335	1.2765e-08	7811	0.154733	1.82359	0.00412772	32.3669
Non-small cell lung cancer	Androstenediol (3beta,17beta) monosulfate (1) levels	rs148982377	C	T	-0.381595	0.0370389	6.86016e-25	8229	0.0340119	3.35994	0.0127374	106.142
Non-small cell lung cancer	Androstenediol (3beta,17beta) monosulfate (1) levels	rs1871395	G	A	0.112628	0.0185134	1.1751e-09	8229	0.15686	1.67942	0.00447847	37.0101
Non-small cell lung cancer	Androstenediol (3beta,17beta) monosulfate (1) levels	rs191866531	A	G	0.417251	0.0743486	1.99892e-08	8229	0.00830179	6.74445	0.00381372	31.4955
Non-small cell lung cancer	Pregnenolone sulfate levels	rs10491431	A	C	0.173005	0.0204653	2.82415e-17	7772	0.148626	1.8042	0.00911347	71.463
Non-small cell lung cancer	Pregnenolone sulfate levels	rs140331100	T	C	-0.592131	0.101217	4.91274e-09	7772	0.00529442	8.92318	0.0043853	34.2238
Non-small cell lung cancer	Pregnenolone sulfate levels	rs3102547	A	G	-0.082022	0.0147893	2.92207e-08	7772	0.474339	1.30381	0.00394302	30.7585
Non-small cell lung cancer	Pregnenolone sulfate levels	rs4149056	C	T	0.207105	0.0198848	2.11298e-25	7772	0.158339	1.75302	0.0137688	108.477
Non-small cell lung cancer	Pregnenolone sulfate levels	rs4762697	T	A	0.092538	0.0164203	1.74445e-08	7772	0.715897	1.4476	0.00407085	31.7598
Non-small cell lung cancer	Pregnenolone sulfate levels	rs6740315	C	T	-0.0897283	0.0154608	6.4907e-09	7772	0.657214	1.36301	0.00431614	33.6818
Non-small cell lung cancer	Pregnenolone sulfate levels	rs9922045	G	A	0.175291	0.028536	8.10729e-10	7772	0.0709119	2.5157	0.0048329	37.734
Non-small cell lung cancer	Palmitoyl sphingomyelin (d18:1/16:0) levels	rs113345881	G	A	-0.156192	0.0270541	7.77265e-09	8269	0.0907108	2.46014	0.00401565	33.3312
Non-small cell lung cancer	Palmitoyl sphingomyelin (d18:1/16:0) levels	rs11591147	T	G	-0.340503	0.0562651	1.43274e-09	8269	0.0177966	5.11641	0.00441058	36.6238
Non-small cell lung cancer	Palmitoyl sphingomyelin (d18:1/16:0) levels	rs4252185	C	T	0.162517	0.0269407	1.61551e-09	8269	0.0859365	2.44983	0.00438253	36.3898
Non-small cell lung cancer	Palmitoyl sphingomyelin (d18:1/16:0) levels	rs80051818	C	T	0.0978801	0.0162446	1.68691e-09	8269	0.303841	1.47719	0.0043724	36.3054
Non-small cell lung cancer	Sphingomyelin (d18:1/18:1, d18:2/18:0) levels	rs1466448	A	C	0.203611	0.0178326	3.4019e-30	8267	0.80854	1.62139	0.0155286	130.369
Non-small cell lung cancer	Sphingomyelin (d18:1/18:1, d18:2/18:0) levels	rs174548	G	C	-0.127563	0.0153433	9.25694e-17	8267	0.308952	1.39506	0.00829377	69.1213
Non-small cell lung cancer	Sphingomyelin (d18:1/18:1, d18:2/18:0) levels	rs7139079	A	G	0.0883277	0.014527	1.20006e-09	8267	0.59186	1.32084	0.00445308	36.9694
Non-small cell lung cancer	Sphingomyelin (d18:1/18:1, d18:2/18:0) levels	rs7812898	C	T	0.121141	0.0221525	4.5381e-08	8267	0.879323	2.01417	0.00360517	29.9045
Non-small cell lung cancer	Cis-4-decenoylcarnitine (C10:1) levels	rs149556176	C	T	0.386815	0.063646	1.22e-09	8239	0.0141068	5.77708	0.00446429	36.9372
Non-small cell lung cancer	Cis-4-decenoylcarnitine (C10:1) levels	rs2062541	A	G	0.109717	0.0156815	2.62279e-12	8239	0.610916	1.42339	0.00590786	48.9522
Non-small cell lung cancer	Cis-4-decenoylcarnitine (C10:1) levels	rs2185152	T	C	-0.391436	0.0155278	3.20963e-140	8239	0.3083	1.40944	0.0716237	635.48
Non-small cell lung cancer	Cis-4-decenoylcarnitine (C10:1) levels	rs6839534	A	C	-0.142372	0.016357	3.20336e-18	8239	0.294484	1.48471	0.00911374	75.7603
Non-small cell lung cancer	3-methylglutaconate levels	rs1047891	A	C	0.367277	0.0155481	2.28648e-123	8197	0.308798	1.40768	0.0637494	557.998
Non-small cell lung cancer	3-methylglutaconate levels	rs12922098	C	T	0.0978217	0.0178215	4.04275e-08	8197	0.221115	1.61351	0.00366302	30.1288
Non-small cell lung cancer	3-methylglutaconate levels	rs1658972	T	C	-0.427783	0.0210263	5.12316e-92	8197	0.141415	1.90366	0.0480809	413.925
Non-small cell lung cancer	3-methylglutaconate levels	rs55933544	T	C	-0.119967	0.0171006	2.29312e-12	8197	0.248317	1.54824	0.00596969	49.2154
Non-small cell lung cancer	2R,3R-dihydroxybutyrate levels	rs1047891	A	C	-0.152264	0.0165101	2.9044e-20	8223	0.309954	1.49715	0.01024	85.0541
Non-small cell lung cancer	2R,3R-dihydroxybutyrate levels	rs115256445	C	A	-0.109032	0.0155584	2.41911e-12	8223	0.487294	1.41085	0.00593836	49.1109
Non-small cell lung cancer	2R,3R-dihydroxybutyrate levels	rs12694989	G	A	-0.0946305	0.0159924	3.2746e-09	8223	0.635274	1.4502	0.00424096	35.0135
Non-small cell lung cancer	2R,3R-dihydroxybutyrate levels	rs13889	T	C	-0.194609	0.035474	4.1123e-08	8223	0.0494566	3.21681	0.00364749	30.0958
Non-small cell lung cancer	2R,3R-dihydroxybutyrate levels	rs1426060	C	T	0.106336	0.0165996	1.4945e-10	8223	0.318176	1.50526	0.00496682	41.036
Non-small cell lung cancer	2R,3R-dihydroxybutyrate levels	rs2068888	A	G	0.0840083	0.0152674	3.74502e-08	8223	0.455961	1.38446	0.00366938	30.2771
Non-small cell lung cancer	2R,3R-dihydroxybutyrate levels	rs55649245	A	G	-0.273941	0.0164274	1.96212e-62	8223	0.301705	1.48965	0.0327193	278.084
Non-small cell lung cancer	2R,3R-dihydroxybutyrate levels	rs78136893	G	C	-0.118199	0.0209396	1.65428e-08	8223	0.162089	1.89882	0.00386088	31.8633
Non-small cell lung cancer	Cis-4-decenoate (10:1n6) levels	rs149556176	C	T	0.395567	0.0640903	6.74191e-10	8173	0.0142209	5.79406	0.00464045	38.0939
Non-small cell lung cancer	Cis-4-decenoate (10:1n6) levels	rs2185152	T	C	-0.327315	0.015904	4.08321e-94	8173	0.306872	1.4378	0.0492828	423.564
Non-small cell lung cancer	Cis-4-decenoate (10:1n6) levels	rs28415528	A	G	-0.409002	0.0157791	3.9094e-148	8173	0.315747	1.4265	0.0759789	671.872
Non-small cell lung cancer	1-(1-enyl-palmitoyl)-GPC (p-16:0) levels	rs1077989	C	A	-0.099282	0.0155086	1.53635e-10	8170	0.477068	1.40179	0.00499237	40.9823
Non-small cell lung cancer	1-(1-enyl-palmitoyl)-GPC (p-16:0) levels	rs174560	C	T	-0.172408	0.0166804	4.84653e-25	8170	0.307267	1.50771	0.0129105	106.832
Non-small cell lung cancer	1-(1-enyl-palmitoyl)-GPC (p-16:0) levels	rs61781291	A	T	0.133324	0.0178647	8.4588e-14	8170	0.253023	1.61476	0.00677264	55.6962
Non-small cell lung cancer	Argininate levels	rs13107325	T	C	0.253074	0.0284978	6.65825e-19	8226	0.0739321	2.58467	0.00949827	78.8628
Non-small cell lung cancer	Argininate levels	rs662138	G	C	-0.22124	0.019531	9.57665e-30	8226	0.175444	1.77141	0.0153628	128.315
Non-small cell lung cancer	Argininate levels	rs6690813	A	C	0.128099	0.0148588	6.63148e-18	8226	0.554554	1.34765	0.0089564	74.3231
Non-small cell lung cancer	Argininate levels	rs73542824	A	G	0.234379	0.0424759	3.4301e-08	8226	0.0317644	3.85245	0.00368862	30.4475
Non-small cell lung cancer	Argininate levels	rs80254170	G	A	-0.212112	0.028038	3.87412e-14	8226	0.0749574	2.54297	0.00691101	57.2317
Non-small cell lung cancer	Hydantoin-5-propionate levels	rs58909877	C	G	0.130945	0.0194762	1.7761e-11	8164	0.192289	1.75977	0.00550775	45.2032
Non-small cell lung cancer	Hydantoin-5-propionate levels	rs59038625	C	T	-0.195447	0.0355876	3.97405e-08	8164	0.0491642	3.21551	0.00368182	30.162
Non-small cell lung cancer	Hydantoin-5-propionate levels	rs7955759	A	G	0.124952	0.0177719	2.05215e-12	8164	0.246983	1.60578	0.00602005	49.4332
Non-small cell lung cancer	1-(1-enyl-palmitoyl)-GPE (p-16:0) levels	rs2996024	C	T	-0.0960628	0.0171129	1.98325e-08	8227	0.282964	1.55219	0.00381651	31.5111
Non-small cell lung cancer	1-(1-enyl-palmitoyl)-GPE (p-16:0) levels	rs3826884	A	G	-0.110688	0.0201191	3.76242e-08	8227	0.182754	1.82486	0.00366651	30.268
Non-small cell lung cancer	1-(1-enyl-palmitoyl)-GPE (p-16:0) levels	rs77692382	T	C	0.0982977	0.0179868	4.62922e-08	8227	0.249263	1.63145	0.003618	29.8661
Non-small cell lung cancer	Beta-citrylglutamate levels	rs116676205	T	C	0.300604	0.0355979	3.0558e-17	8226	0.049536	3.22863	0.00859623	71.3084
Non-small cell lung cancer	Beta-citrylglutamate levels	rs489009	T	C	-0.40642	0.0147553	5.22107e-167	8226	0.515178	1.33827	0.0844595	758.672
Non-small cell lung cancer	Beta-citrylglutamate levels	rs869417	C	T	0.14065	0.0153046	3.92531e-20	8226	0.554716	1.38809	0.0101652	84.457
Non-small cell lung cancer	N-oleoyltaurine levels	rs113792108	T	C	0.310829	0.0564161	3.5967e-08	7375	0.020191	4.84489	0.00410023	30.3555
Non-small cell lung cancer	N-oleoyltaurine levels	rs324420	A	C	0.238942	0.0192045	1.54606e-35	7375	0.213306	1.64924	0.0205641	154.803
Non-small cell lung cancer	N-oleoyltaurine levels	rs57743625	A	G	0.15086	0.0211018	8.73234e-13	7375	0.168707	1.81218	0.00688438	51.1104
Non-small cell lung cancer	Oleoyl-linoleoyl-glycerol (18:1/18:2) [2] levels	rs116843064	A	G	-0.329743	0.0530687	5.18129e-10	8069	0.0215234	4.76703	0.00476309	38.6077
Non-small cell lung cancer	Oleoyl-linoleoyl-glycerol (18:1/18:2) [2] levels	rs13702	C	T	-0.0959609	0.0171027	2.01303e-08	8069	0.290375	1.53629	0.00388737	31.4818
Non-small cell lung cancer	Oleoyl-linoleoyl-glycerol (18:1/18:2) [2] levels	rs4665710	C	A	0.104998	0.0191992	4.5281e-08	8069	0.790807	1.72462	0.00369383	29.9086
Non-small cell lung cancer	Oleoyl-linoleoyl-glycerol (18:1/18:2) [2] levels	rs4665972	C	T	-0.0949113	0.0159683	2.78633e-09	8069	0.589764	1.43439	0.00436022	35.328
Non-small cell lung cancer	Oleoyl-linoleoyl-glycerol (18:1/18:2) [2] levels	rs483082	T	G	0.136317	0.0186543	2.72077e-13	8069	0.224256	1.67567	0.00657604	53.4001
Non-small cell lung cancer	Oleoyl-linoleoyl-glycerol (18:1/18:2) [2] levels	rs7555577	C	A	0.111763	0.0163847	9.0268e-12	8069	0.663946	1.4718	0.00573468	46.5285
Non-small cell lung cancer	Oleoyl-linoleoyl-glycerol (18:1/18:2) [2] levels	rs964184	C	G	-0.266594	0.0229003	2.53568e-31	8069	0.86883	2.05708	0.0165223	135.525
Non-small cell lung cancer	Carnitine C18:2 levels	rs1171618	C	T	0.0970579	0.0156949	6.24757e-10	8268	0.374797	1.42711	0.00460516	38.2424
Non-small cell lung cancer	Carnitine C18:2 levels	rs12210538	G	A	-0.300546	0.0173208	1.91337e-67	8268	0.239215	1.57496	0.0351442	301.083
Non-small cell lung cancer	Carnitine C18:2 levels	rs200838	C	A	0.124988	0.0150915	1.21113e-16	8268	0.521331	1.37225	0.00822977	68.5917
Non-small cell lung cancer	Carnitine C18:2 levels	rs58310495	T	C	0.125081	0.0207146	1.55751e-09	8268	0.155954	1.88355	0.0043916	36.4611
Non-small cell lung cancer	Carnitine C18:2 levels	rs964686	T	C	0.0941272	0.0162175	6.47355e-09	8268	0.318545	1.47463	0.00405883	33.687
Non-small cell lung cancer	Pregnanediol-3-glucuronide levels	rs10491431	A	C	0.159672	0.0221564	5.73677e-13	7905	0.147178	1.96993	0.00652864	51.9349
Non-small cell lung cancer	Pregnanediol-3-glucuronide levels	rs11045806	A	G	-0.125491	0.0201461	4.69281e-10	7905	0.185107	1.79119	0.00488567	38.801
Non-small cell lung cancer	Pregnanediol-3-glucuronide levels	rs2594950	C	G	0.0983106	0.0167833	4.69453e-09	7905	0.340008	1.4922	0.00432287	34.312
Non-small cell lung cancer	Pregnanediol-3-glucuronide levels	rs4148415	T	C	-0.102332	0.016413	4.52426e-10	7905	0.355231	1.45928	0.00489468	38.8729
Non-small cell lung cancer	Pregnanediol-3-glucuronide levels	rs4149056	C	T	0.253066	0.0213692	2.3518e-32	7905	0.157362	1.89994	0.0174365	140.246
Non-small cell lung cancer	Pregnanediol-3-glucuronide levels	rs79357841	A	C	0.40501	0.0327994	4.98852e-35	7905	0.060254	2.9162	0.0189282	152.475
Non-small cell lung cancer	N-palmitoylglycine levels	rs1047891	A	C	0.246863	0.0161005	4.6308e-53	8236	0.310194	1.46116	0.0277585	235.09
Non-small cell lung cancer	N-palmitoylglycine levels	rs324420	A	C	0.335583	0.0181115	1.21118e-76	8236	0.208425	1.64366	0.0400258	343.314
Non-small cell lung cancer	N-palmitoylglycine levels	rs67981690	G	A	0.133771	0.0222146	1.72525e-09	8236	0.131663	2.01603	0.00438458	36.2616
Non-small cell lung cancer	N-acetylcarnosine levels	rs2992883	T	A	0.0959643	0.0146928	6.51674e-11	8233	0.767212	1.33316	0.005156	42.659
Non-small cell lung cancer	N-acetylcarnosine levels	rs62415380	C	G	0.11279	0.0189877	2.84765e-09	8233	0.116101	1.72287	0.00426861	35.2855
Non-small cell lung cancer	N-acetylcarnosine levels	rs6800284	T	C	-0.16888	0.0120654	1.62615e-44	8233	0.430994	1.09476	0.023249	195.917
Non-small cell lung cancer	N-acetylcarnosine levels	rs7775554	C	A	-0.151785	0.0120848	3.50451e-36	8233	0.477137	1.09652	0.0188053	157.753
Non-small cell lung cancer	N-acetylcarnosine levels	rs9524869	G	C	0.243231	0.01483	1.87395e-60	8233	0.204643	1.34561	0.0316473	269.002
Non-small cell lung cancer	Histidine betaine (hercynine) levels	rs12210538	G	A	0.112893	0.0188928	2.29476e-09	7518	0.241269	1.63813	0.00472821	35.706
Non-small cell lung cancer	Histidine betaine (hercynine) levels	rs35260072	C	A	0.110493	0.0166348	3.08869e-11	7518	0.433266	1.44234	0.00583587	44.1199
Non-small cell lung cancer	Histidine betaine (hercynine) levels	rs4148325	T	C	0.114335	0.0173086	3.95601e-11	7518	0.326831	1.50077	0.0057721	43.635
Non-small cell lung cancer	2-stearoyl-GPE (18:0) levels	rs1077835	G	A	0.129118	0.0190805	1.31463e-11	8073	0.217492	1.71438	0.0056417	45.7925
Non-small cell lung cancer	2-stearoyl-GPE (18:0) levels	rs174418	C	T	-0.118161	0.016285	3.99298e-13	8073	0.59371	1.46321	0.0064807	52.6469
Non-small cell lung cancer	2-stearoyl-GPE (18:0) levels	rs61781291	A	T	0.121261	0.018032	1.75898e-11	8073	0.253029	1.62017	0.00557186	45.2225
Non-small cell lung cancer	Glycohyocholate levels	rs3110095	T	C	0.108494	0.0164438	4.17174e-11	7095	0.485567	1.38509	0.00609986	43.5318
Non-small cell lung cancer	Glycohyocholate levels	rs3802548	A	T	-0.107059	0.0189536	1.6187e-08	7095	0.24463	1.5965	0.004478	31.9053
Non-small cell lung cancer	Glycohyocholate levels	rs55971546	T	C	0.233396	0.038273	1.0727e-09	7095	0.0486307	3.2238	0.00521556	37.1879
Non-small cell lung cancer	2-aminooctanoate levels	rs10201159	C	T	-0.541126	0.0176088	2.22758e-207	8178	0.221786	1.5924	0.103544	944.359
Non-small cell lung cancer	2-aminooctanoate levels	rs1185153	G	A	-0.111653	0.0154885	5.64402e-13	8178	0.537817	1.40066	0.00631582	51.9663
Non-small cell lung cancer	2-aminooctanoate levels	rs390132	C	T	0.124366	0.022488	3.19666e-08	8178	0.134326	2.03364	0.00372683	30.5845
Non-small cell lung cancer	N2,N5-diacetylornithine levels	rs2947860	G	A	0.425681	0.0176761	3.82778e-128	7596	0.232584	1.54056	0.0709518	579.957
Non-small cell lung cancer	N2,N5-diacetylornithine levels	rs35940501	T	C	0.133875	0.0234817	1.18946e-08	7596	0.126753	2.04655	0.00426201	32.5042
Non-small cell lung cancer	N2,N5-diacetylornithine levels	rs3799344	T	C	-0.0861032	0.015636	3.65536e-08	7596	0.445273	1.36276	0.00397728	30.3241
Non-small cell lung cancer	1-linolenoyl-GPC (18:3) levels	rs2272720	T	G	-0.0871757	0.0155057	1.88588e-08	8261	0.414613	1.40931	0.0038126	31.6088
Non-small cell lung cancer	1-linolenoyl-GPC (18:3) levels	rs6689014	T	C	0.480254	0.08086	2.86191e-09	8261	0.00884527	7.34937	0.00425301	35.2756
Non-small cell lung cancer	1-linolenoyl-GPC (18:3) levels	rs7515857	T	G	0.104128	0.0176897	3.94744e-09	8261	0.251707	1.60782	0.00417781	34.6493
Non-small cell lung cancer	Methionine sulfone levels	rs10201159	C	T	-0.43144	0.0166023	6.99299e-149	8254	0.225085	1.50834	0.0756456	675.312
Non-small cell lung cancer	Methionine sulfone levels	rs10422369	T	C	0.104982	0.014827	1.43655e-12	8254	0.605058	1.34706	0.00603856	50.1329
Non-small cell lung cancer	Methionine sulfone levels	rs11133665	A	G	0.184693	0.0159261	4.27555e-31	8254	0.291005	1.44691	0.0160362	134.488
Non-small cell lung cancer	Methionine sulfone levels	rs11568438	A	G	-0.343651	0.0518914	3.53172e-11	8254	0.0197041	4.71441	0.00528668	43.8576
Non-small cell lung cancer	Methionine sulfone levels	rs4390625	G	A	-0.148225	0.0164498	2.04652e-19	8254	0.741256	1.49449	0.00974339	81.1936
Non-small cell lung cancer	Methionine sulfone levels	rs4785580	G	A	0.095486	0.0147244	8.87973e-11	8254	0.477364	1.33773	0.00507034	42.0537
Non-small cell lung cancer	Methionine sulfone levels	rs62471956	A	G	-0.234077	0.0336427	3.45831e-12	8254	0.0485951	3.05649	0.00583225	48.4101
Non-small cell lung cancer	Acisoga levels	rs1049742	T	C	-0.268771	0.0298097	1.94708e-19	7489	0.0752875	2.5797	0.0107412	81.2923
Non-small cell lung cancer	Acisoga levels	rs11101731	A	G	0.345666	0.0286615	1.71153e-33	7489	0.0806042	2.48034	0.0190569	145.451
Non-small cell lung cancer	Acisoga levels	rs56113850	C	T	-0.0967351	0.015704	7.27839e-10	7489	0.572078	1.35901	0.00504248	37.9444
Non-small cell lung cancer	Acisoga levels	rs662138	G	C	-0.202113	0.0208957	3.94767e-22	7489	0.171429	1.80829	0.0123417	93.5566
Non-small cell lung cancer	Acisoga levels	rs80254170	G	A	-0.217948	0.029999	3.72496e-13	7489	0.0730517	2.59608	0.00700057	52.7828
Non-small cell lung cancer	Etiocholanolone glucuronide levels	rs138529890	A	G	0.300052	0.0421122	1.04035e-12	7821	0.0346446	3.72425	0.00645083	50.7665
Non-small cell lung cancer	Etiocholanolone glucuronide levels	rs141232858	C	A	0.846441	0.0308893	2.56518e-165	7821	0.0595802	2.73174	0.0876197	750.892
Non-small cell lung cancer	Etiocholanolone glucuronide levels	rs148982377	C	T	-0.30445	0.0433578	2.19019e-12	7821	0.0322643	3.83441	0.00626637	49.3057
Non-small cell lung cancer	Etiocholanolone glucuronide levels	rs3857868	A	T	0.106705	0.0188494	1.50555e-08	7821	0.783107	1.66697	0.00408176	32.046
Non-small cell lung cancer	Etiocholanolone glucuronide levels	rs540582	C	T	-0.117835	0.0155509	3.52627e-14	7821	0.59226	1.37527	0.00728969	57.4166
Non-small cell lung cancer	Etiocholanolone glucuronide levels	rs72794638	C	T	0.433765	0.0563676	1.41169e-14	7821	0.0183451	4.98495	0.00751661	59.2175
Non-small cell lung cancer	N-acetyltaurine levels	rs10795395	G	C	-0.212083	0.0142756	6.33349e-50	8160	0.477764	1.28955	0.0263418	220.71
Non-small cell lung cancer	N-acetyltaurine levels	rs4986782	A	G	-0.421347	0.0529724	1.80436e-15	8160	0.0182755	4.78514	0.00769559	63.2675
Non-small cell lung cancer	N-acetyltaurine levels	rs6602129	G	A	-0.309459	0.0259822	1.04455e-32	8160	0.0820351	2.34704	0.0170916	141.858
Non-small cell lung cancer	1-oleoyl-GPG (18:1) levels	rs28362590	T	G	0.107883	0.0193831	2.60916e-08	6990	0.762107	1.62055	0.00441353	30.9784
Non-small cell lung cancer	1-oleoyl-GPG (18:1) levels	rs4149056	C	T	0.458172	0.0217734	2.66746e-98	6990	0.16354	1.82039	0.0595894	442.797
Non-small cell lung cancer	1-oleoyl-GPG (18:1) levels	rs4762697	T	A	0.151642	0.0187423	5.92346e-16	6990	0.718718	1.56697	0.00928092	65.4626
Non-small cell lung cancer	Octadecenedioylcarnitine (C18:1-DC) levels	rs1859792	C	T	0.0914331	0.0162682	1.9056e-08	8245	0.298734	1.47718	0.00381752	31.5884
Non-small cell lung cancer	Octadecenedioylcarnitine (C18:1-DC) levels	rs4149056	C	T	0.564187	0.0195475	3.54795e-183	8245	0.155863	1.77495	0.0917841	833.036
Non-small cell lung cancer	Octadecenedioylcarnitine (C18:1-DC) levels	rs4762697	T	A	0.195248	0.0165847	5.38962e-32	8245	0.714241	1.50592	0.016536	138.598
Non-small cell lung cancer	Octadecenedioylcarnitine (C18:1-DC) levels	rs79400241	G	C	-0.150725	0.0162078	1.41037e-20	8245	0.295821	1.4717	0.0103826	86.4813
Non-small cell lung cancer	3-methylglutarylcarnitine (2) levels	rs1047891	A	C	0.312082	0.015444	8.43861e-91	8220	0.308908	1.40022	0.047336	408.336
Non-small cell lung cancer	3-methylglutarylcarnitine (2) levels	rs11581518	G	A	-0.143505	0.0175619	3.04808e-16	8220	0.225549	1.59224	0.00805955	66.7715
Non-small cell lung cancer	3-methylglutarylcarnitine (2) levels	rs1171614	C	T	0.0996742	0.0176693	1.68982e-08	8220	0.770351	1.60197	0.00385729	31.822
Non-small cell lung cancer	3-methylglutarylcarnitine (2) levels	rs11753995	A	G	0.165952	0.0195212	1.87768e-17	8220	0.164183	1.76987	0.00871733	72.269
Non-small cell lung cancer	3-methylglutarylcarnitine (2) levels	rs12208357	T	C	0.27557	0.0283243	2.26597e-22	8220	0.069276	2.568	0.0113869	94.6554
Non-small cell lung cancer	3-methylglutarylcarnitine (2) levels	rs1755618	T	G	-0.356915	0.0207775	3.88555e-66	8220	0.142552	1.88378	0.0346622	295.082
Non-small cell lung cancer	3-methylglutarylcarnitine (2) levels	rs2297442	C	T	-0.106111	0.0158781	2.34315e-11	8220	0.291032	1.43958	0.0054051	44.6605
Non-small cell lung cancer	3-methylglutarylcarnitine (2) levels	rs3092098	C	T	-0.114767	0.0191199	1.94313e-09	8220	0.177131	1.73349	0.00436513	36.0299
Non-small cell lung cancer	3-methylglutarylcarnitine (2) levels	rs35494829	C	T	0.158208	0.0223605	1.49129e-12	8220	0.118816	2.0273	0.00605467	50.0603
Non-small cell lung cancer	3-methylglutarylcarnitine (2) levels	rs7564850	C	T	-0.226363	0.024476	2.27963e-20	8220	0.0969494	2.2191	0.0103007	85.5323
Non-small cell lung cancer	Octadecanedioylcarnitine (C18-DC) levels	rs1053094	T	A	0.119333	0.014961	1.50794e-15	8049	0.47656	1.34224	0.00784415	63.6209
Non-small cell lung cancer	Octadecanedioylcarnitine (C18-DC) levels	rs1859792	C	T	0.0985258	0.0163329	1.61586e-09	8049	0.30076	1.46533	0.00450173	36.3893
Non-small cell lung cancer	Octadecanedioylcarnitine (C18-DC) levels	rs2108622	T	C	-0.177705	0.0162276	6.58629e-28	8049	0.296554	1.45588	0.0146836	119.92
Non-small cell lung cancer	Octadecanedioylcarnitine (C18-DC) levels	rs4149056	C	T	0.524674	0.0196894	1.90983e-156	8049	0.158107	1.76646	0.0810876	710.091
Non-small cell lung cancer	Octadecanedioylcarnitine (C18-DC) levels	rs4762697	T	A	0.198496	0.0167178	1.6284e-32	8049	0.716306	1.49986	0.0172174	140.976
Non-small cell lung cancer	Octadecanedioylcarnitine (C18-DC) levels	rs72738356	A	G	-0.126732	0.0181225	2.68973e-12	8049	0.224815	1.62588	0.00604047	48.9031
Non-small cell lung cancer	Sphingomyelin (d18:1/20:2, d18:2/20:1, d16:1/22:2) levels	rs1535	G	A	0.186621	0.0147409	9.83762e-37	8124	0.342614	1.32864	0.0193519	160.278
Non-small cell lung cancer	Sphingomyelin (d18:1/20:2, d18:2/20:1, d16:1/22:2) levels	rs438568	G	A	-0.0817072	0.0145624	2.01346e-08	8124	0.614769	1.31256	0.00386111	31.4815
Non-small cell lung cancer	Sphingomyelin (d18:1/20:2, d18:2/20:1, d16:1/22:2) levels	rs4804286	C	G	-0.113164	0.0175234	1.06207e-10	8124	0.223385	1.57944	0.00510849	41.7042
Non-small cell lung cancer	Sphingomyelin (d18:1/20:2, d18:2/20:1, d16:1/22:2) levels	rs7160525	A	G	0.172281	0.0189273	8.8477e-20	8124	0.163943	1.70598	0.0100978	82.8509
Non-small cell lung cancer	Sphingomyelin (d18:1/20:1, d18:2/20:0) levels	rs10455872	G	A	0.160514	0.0273969	4.66139e-09	8255	0.0720611	2.4892	0.00414199	34.326
Non-small cell lung cancer	Sphingomyelin (d18:1/20:1, d18:2/20:0) levels	rs1466448	A	C	0.263943	0.0176078	8.51695e-51	8255	0.808626	1.59979	0.0265052	224.704
Non-small cell lung cancer	Sphingomyelin (d18:1/20:1, d18:2/20:0) levels	rs174548	G	C	-0.139871	0.0152068	3.65014e-20	8255	0.308552	1.38164	0.010147	84.6018
Non-small cell lung cancer	Sphingomyelin (d18:1/20:1, d18:2/20:0) levels	rs7135337	C	A	0.0828382	0.0143597	7.9846e-09	8255	0.589641	1.30468	0.00401616	33.279
Non-small cell lung cancer	Sphingomyelin (d18:1/20:0, d16:1/22:0) levels	rs1871194	A	C	0.200749	0.0157462	3.15772e-37	8257	0.538329	1.43083	0.0193095	162.538
Non-small cell lung cancer	Sphingomyelin (d18:1/20:0, d16:1/22:0) levels	rs4814176	C	T	-0.179846	0.0154106	1.80726e-31	8257	0.613489	1.40033	0.0162308	136.195
Non-small cell lung cancer	Sphingomyelin (d18:1/20:0, d16:1/22:0) levels	rs7160525	A	G	0.302044	0.0199731	1.14999e-51	8257	0.164047	1.81492	0.0269566	228.691
Non-small cell lung cancer	Sphingomyelin (d18:1/20:0, d16:1/22:0) levels	rs74617384	T	A	0.179069	0.0292104	8.76998e-10	8257	0.0719835	2.65429	0.00453186	37.5808
Non-small cell lung cancer	Sphingomyelin (d18:1/22:1, d18:2/22:0, d16:1/24:1) levels	rs102275	C	T	-0.106213	0.0148767	9.36207e-13	8246	0.345836	1.35092	0.00614507	50.9732
Non-small cell lung cancer	Sphingomyelin (d18:1/22:1, d18:2/22:0, d16:1/24:1) levels	rs4814176	C	T	-0.0831713	0.0146036	1.23184e-08	8246	0.613656	1.32612	0.00391908	32.436
Non-small cell lung cancer	Sphingomyelin (d18:1/22:1, d18:2/22:0, d16:1/24:1) levels	rs7160525	A	G	0.209966	0.0189441	1.50881e-28	8246	0.164023	1.72027	0.0146821	122.843
Non-small cell lung cancer	Sphingomyelin (d18:1/22:1, d18:2/22:0, d16:1/24:1) levels	rs74617384	T	A	0.163603	0.0275262	2.78926e-09	8246	0.0718974	2.49959	0.00426673	35.3256
Non-small cell lung cancer	Sphingomyelin (d18:1/22:2, d18:2/22:1, d16:1/24:2) levels	rs1535	G	A	0.0808188	0.0146624	3.54791e-08	8267	0.343523	1.33315	0.00366251	30.3819
Non-small cell lung cancer	Sphingomyelin (d18:1/22:2, d18:2/22:1, d16:1/24:2) levels	rs686548	T	A	-0.119705	0.0143316	6.68313e-17	8267	0.613509	1.30307	0.00837032	69.7646
Non-small cell lung cancer	Sphingomyelin (d18:1/22:2, d18:2/22:1, d16:1/24:2) levels	rs7160525	A	G	0.225312	0.0185601	6.51362e-34	8267	0.164699	1.68754	0.0175182	147.37
Non-small cell lung cancer	Sphingomyelin (d18:1/22:2, d18:2/22:1, d16:1/24:2) levels	rs869416	G	C	-0.084723	0.0154012	3.77539e-08	8267	0.300195	1.40032	0.00364807	30.2617
Non-small cell lung cancer	3beta-hydroxy-5-cholestenoate levels	rs1573558	T	C	0.320993	0.016547	7.87946e-84	8259	0.315688	1.50378	0.0435888	376.316
Non-small cell lung cancer	3beta-hydroxy-5-cholestenoate levels	rs55947901	C	A	0.102057	0.0185564	3.80153e-08	8259	0.223133	1.68639	0.00364996	30.2481
Non-small cell lung cancer	3beta-hydroxy-5-cholestenoate levels	rs78762835	G	A	-0.440178	0.0445444	4.99372e-23	8259	0.0304633	4.04815	0.0116881	97.6496
Non-small cell lung cancer	3beta-hydroxy-5-cholestenoate levels	rs79531664	C	T	0.440277	0.0698164	2.85952e-10	8259	0.0125061	6.34485	0.00479323	39.7683
Non-small cell lung cancer	N-acetylkynurenine (2) levels	rs10168931	A	G	0.594726	0.0185024	1.09831e-226	6193	0.260117	1.45606	0.143017	1033.18
Non-small cell lung cancer	N-acetylkynurenine (2) levels	rs12209125	C	A	-0.13445	0.0177628	3.75573e-14	6193	0.400016	1.39785	0.00916933	57.2926
Non-small cell lung cancer	N-acetylkynurenine (2) levels	rs61825638	T	C	0.166703	0.0198436	4.4324e-17	6193	0.255195	1.5616	0.011271	70.5742
Non-small cell lung cancer	N-acetylkynurenine (2) levels	rs72897843	T	C	0.178036	0.028607	4.86193e-10	6193	0.102264	2.25125	0.0062173	38.7321
Non-small cell lung cancer	N-acetylkynurenine (2) levels	rs948445	T	C	0.275588	0.0234162	5.63175e-32	6193	0.835857	1.84275	0.0218835	138.512
Non-small cell lung cancer	Sphingomyelin (d17:1/16:0, d18:1/15:0, d16:1/17:0) levels	rs1260338	G	A	0.0940212	0.0150467	4.14027e-10	8261	0.43298	1.3676	0.00470536	39.0453
Non-small cell lung cancer	Sphingomyelin (d17:1/16:0, d18:1/15:0, d16:1/17:0) levels	rs360537	G	A	-0.0953787	0.0171873	2.8669e-08	8261	0.74624	1.56215	0.00371487	30.7955
Non-small cell lung cancer	Sphingomyelin (d17:1/16:0, d18:1/15:0, d16:1/17:0) levels	rs7160525	A	G	0.336071	0.0195752	4.59818e-66	8261	0.164394	1.77919	0.0344583	294.747
Non-small cell lung cancer	Adipoylcarnitine (C6-DC) levels	rs11578832	A	G	0.245781	0.0175789	2.0203e-44	8216	0.227766	1.59339	0.0232458	195.485
Non-small cell lung cancer	Adipoylcarnitine (C6-DC) levels	rs139300931	T	A	0.353654	0.0632577	2.26179e-08	8216	0.0141174	5.73381	0.00379076	31.2558
Non-small cell lung cancer	Adipoylcarnitine (C6-DC) levels	rs28601761	G	C	0.092688	0.015	6.44321e-10	8216	0.424046	1.35963	0.00462696	38.1825
Non-small cell lung cancer	Adipoylcarnitine (C6-DC) levels	rs662138	G	C	0.16076	0.0195271	1.83127e-16	8216	0.175225	1.76998	0.00818384	67.7767
Non-small cell lung cancer	Adipoylcarnitine (C6-DC) levels	rs6687264	C	T	-0.210187	0.0226803	1.90778e-20	8216	0.121574	2.05579	0.0103477	85.8844
Non-small cell lung cancer	Adipoylcarnitine (C6-DC) levels	rs79304471	G	C	0.246285	0.0383335	1.32046e-10	8216	0.038499	3.47463	0.0050002	41.278
Non-small cell lung cancer	Adipoylcarnitine (C6-DC) levels	rs80254170	G	A	0.181707	0.0278337	6.65094e-11	8216	0.0752315	2.52291	0.00516178	42.6188
Non-small cell lung cancer	Glycochenodeoxycholate 3-sulfate levels	rs10798945	T	C	-0.103264	0.0176513	4.90998e-09	8123	0.75367	1.59087	0.00419671	34.2251
Non-small cell lung cancer	Glycochenodeoxycholate 3-sulfate levels	rs12242611	A	G	-0.101079	0.0178134	1.39261e-08	8123	0.245917	1.60548	0.00394912	32.198
Non-small cell lung cancer	Glycochenodeoxycholate 3-sulfate levels	rs212100	C	T	0.301792	0.0207478	6.21781e-48	8123	0.839572	1.86995	0.0253917	211.578
Non-small cell lung cancer	Glycochenodeoxycholate 3-sulfate levels	rs3794806	G	T	0.140148	0.0162013	5.13247e-18	8123	0.332574	1.46019	0.00913022	74.8297
Non-small cell lung cancer	Glycochenodeoxycholate 3-sulfate levels	rs55971546	T	C	0.385491	0.0359146	7.08375e-27	8123	0.0476396	3.2369	0.0139881	115.209
Non-small cell lung cancer	Glycochenodeoxycholate 3-sulfate levels	rs56398830	A	G	-0.487976	0.0673596	4.34546e-13	8123	0.0131822	6.07096	0.00642083	52.4805
Non-small cell lung cancer	Glycochenodeoxycholate 3-sulfate levels	rs76021834	G	A	-0.0991977	0.0169825	5.18349e-09	8123	0.286203	1.53059	0.00418379	34.1193
Non-small cell lung cancer	Glycochenodeoxycholate 3-sulfate levels	rs975657	A	G	0.101058	0.0163741	6.75102e-10	8123	0.671939	1.47576	0.00466858	38.0914
Non-small cell lung cancer	Taurodeoxycholic acid 3-sulfate levels	rs10770795	G	A	-0.244657	0.0240809	2.9967e-24	7333	0.131056	2.06212	0.0138846	103.221
Non-small cell lung cancer	Taurodeoxycholic acid 3-sulfate levels	rs11519272	A	C	0.446778	0.0210681	8.34161e-100	7333	0.172974	1.80412	0.0577981	449.71
Non-small cell lung cancer	Taurodeoxycholic acid 3-sulfate levels	rs11656408	G	A	0.0964159	0.0169732	1.34316e-08	7333	0.38965	1.45346	0.00438227	32.2678
Non-small cell lung cancer	Taurodeoxycholic acid 3-sulfate levels	rs55971546	T	C	0.357381	0.0379918	5.11503e-21	7333	0.0495083	3.25335	0.0119264	88.4878
Non-small cell lung cancer	Taurodeoxycholic acid 3-sulfate levels	rs62128824	C	T	-0.142344	0.0225211	2.60741e-10	7333	0.159524	1.92855	0.00541971	39.9484
Non-small cell lung cancer	Glycodeoxycholate 3-sulfate levels	rs11656408	G	A	0.0903416	0.0161368	2.1623e-08	8066	0.387093	1.44926	0.00387173	31.343
Non-small cell lung cancer	Glycodeoxycholate 3-sulfate levels	rs212100	C	T	0.250753	0.0211885	2.59198e-32	8066	0.838906	1.90296	0.0170712	140.053
Non-small cell lung cancer	Glycodeoxycholate 3-sulfate levels	rs4149056	C	T	0.522597	0.0206324	1.53321e-141	8066	0.155769	1.85301	0.073695	641.556
Non-small cell lung cancer	Glycodeoxycholate 3-sulfate levels	rs4762697	T	A	0.206164	0.0173345	1.28219e-32	8066	0.714576	1.55683	0.0172385	141.45
Non-small cell lung cancer	Glycodeoxycholate 3-sulfate levels	rs55971546	T	C	0.385342	0.0368116	1.21226e-25	8066	0.0471698	3.30608	0.0134064	109.578
Non-small cell lung cancer	4-hydroxyphenylacetoylcarnitine levels	rs1171614	C	T	0.136588	0.0193215	1.55834e-12	7523	0.77493	1.67585	0.00660073	49.9739
Non-small cell lung cancer	4-hydroxyphenylacetoylcarnitine levels	rs28415528	A	G	0.205443	0.0168158	2.51396e-34	7523	0.324012	1.45852	0.0194598	149.261
Non-small cell lung cancer	4-hydroxyphenylacetoylcarnitine levels	rs28633991	G	A	0.128168	0.0196257	6.54941e-11	7523	0.200107	1.70224	0.00563868	42.649
Non-small cell lung cancer	Nonanoylcarnitine (C9) levels	rs149556176	C	T	0.399707	0.0656099	1.11388e-09	7669	0.0144965	5.74564	0.0048175	37.1146
Non-small cell lung cancer	Nonanoylcarnitine (C9) levels	rs17843966	C	A	-0.201561	0.0176917	4.53275e-30	7669	0.261665	1.54931	0.0166478	129.8
Non-small cell lung cancer	Nonanoylcarnitine (C9) levels	rs2062541	A	G	0.0925924	0.0163841	1.59176e-08	7669	0.61212	1.4348	0.00414834	31.9378
Non-small cell lung cancer	Nonanoylcarnitine (C9) levels	rs2185152	T	C	-0.379035	0.0163653	1.13056e-118	7669	0.302297	1.43316	0.0653906	536.427
Non-small cell lung cancer	Palmitoyl dihydrosphingomyelin (d18:0/16:0) levels	rs12878001	G	T	-0.188376	0.019895	2.83831e-21	8269	0.165331	1.80913	0.0107283	89.6527
Non-small cell lung cancer	Palmitoyl dihydrosphingomyelin (d18:0/16:0) levels	rs17248720	T	C	-0.139881	0.0233227	2.00205e-09	8269	0.112956	2.12083	0.00433238	35.9716
Non-small cell lung cancer	Palmitoyl dihydrosphingomyelin (d18:0/16:0) levels	rs74617384	T	A	0.163314	0.0289844	1.75517e-08	8269	0.0718788	2.63567	0.00382565	31.7481
Non-small cell lung cancer	Palmitoyl dihydrosphingomyelin (d18:0/16:0) levels	rs9749077	G	T	0.086743	0.0151612	1.05672e-08	8269	0.460523	1.37867	0.00394401	32.7342
Non-small cell lung cancer	1-stearoyl-2-linoleoyl-gpc (18:0/18:2) levels	rs1168041	C	T	0.100084	0.0160218	4.19239e-10	8231	0.669071	1.45358	0.0047196	39.0217
Non-small cell lung cancer	1-stearoyl-2-linoleoyl-gpc (18:0/18:2) levels	rs12928099	A	C	-0.0905156	0.0163371	3.01637e-08	8231	0.290762	1.48218	0.00371649	30.6971
Non-small cell lung cancer	1-stearoyl-2-linoleoyl-gpc (18:0/18:2) levels	rs174546	T	C	0.226865	0.0155121	1.94379e-48	8231	0.340102	1.40733	0.0253339	213.892
Non-small cell lung cancer	1-stearoyl-2-linoleoyl-GPE (18:0/18:2) levels	rs174553	G	A	0.283597	0.0159707	1.51237e-70	8241	0.338704	1.44982	0.0368612	315.323
Non-small cell lung cancer	1-stearoyl-2-linoleoyl-GPE (18:0/18:2) levels	rs261290	C	T	-0.280625	0.01632	2.88448e-66	8241	0.65706	1.48153	0.0346438	295.674
Non-small cell lung cancer	1-stearoyl-2-linoleoyl-GPE (18:0/18:2) levels	rs483082	T	G	0.11812	0.0183582	1.24161e-10	8241	0.2237	1.66656	0.0049996	41.3987
Non-small cell lung cancer	1-stearoyl-2-linoleoyl-GPE (18:0/18:2) levels	rs633695	G	A	0.206938	0.0171907	2.2492e-33	8241	0.285264	1.56057	0.0172841	144.908
Non-small cell lung cancer	1-stearoyl-2-linoleoyl-GPE (18:0/18:2) levels	rs964184	C	G	-0.169964	0.0227413	7.79014e-14	8241	0.869126	2.06445	0.00673402	55.8577
Non-small cell lung cancer	1-palmitoyl-2-stearoyl-gpc (16:0/18:0) levels	rs10789114	C	T	-0.12313	0.0159989	1.40219e-14	8271	0.340393	1.45502	0.00711205	59.2308
Non-small cell lung cancer	1-palmitoyl-2-stearoyl-gpc (16:0/18:0) levels	rs174560	C	T	-0.232056	0.0164792	4.91645e-45	8271	0.30787	1.4987	0.023419	198.296
Non-small cell lung cancer	1-palmitoyl-2-stearoyl-gpc (16:0/18:0) levels	rs964184	C	G	-0.152957	0.0227725	1.85872e-11	8271	0.868874	2.07105	0.00542627	45.1146
Non-small cell lung cancer	1-palmitoyl-2-docosahexaenoyl-gpc (16:0/22:6) levels	rs11207979	A	G	-0.0960105	0.0155838	7.23189e-10	8256	0.341321	1.41598	0.00457756	37.9569
Non-small cell lung cancer	1-palmitoyl-2-docosahexaenoyl-gpc (16:0/22:6) levels	rs174546	T	C	-0.165729	0.0157617	7.39441e-26	8256	0.338526	1.43215	0.0132175	110.558
Non-small cell lung cancer	1-palmitoyl-2-docosahexaenoyl-gpc (16:0/22:6) levels	rs3734398	C	T	-0.149909	0.0150506	2.27213e-23	8256	0.425255	1.36754	0.0118767	99.2082
Non-small cell lung cancer	1-stearoyl-2-arachidonoyl-GPE (18:0/20:4) levels	rs1077834	C	T	0.357376	0.018375	2.96619e-84	8259	0.216367	1.6699	0.0438047	378.265
Non-small cell lung cancer	1-stearoyl-2-arachidonoyl-GPE (18:0/20:4) levels	rs12904367	A	G	0.147999	0.0221356	2.29352e-11	8259	0.13913	2.01166	0.00538478	44.7028
Non-small cell lung cancer	1-stearoyl-2-arachidonoyl-GPE (18:0/20:4) levels	rs13081352	A	C	-0.137807	0.0238119	7.15241e-09	8259	0.117561	2.164	0.00403993	33.493
Non-small cell lung cancer	1-stearoyl-2-arachidonoyl-GPE (18:0/20:4) levels	rs1532085	G	A	-0.351719	0.0154255	4.46859e-115	8259	0.623195	1.40185	0.0592342	519.892
Non-small cell lung cancer	1-stearoyl-2-arachidonoyl-GPE (18:0/20:4) levels	rs174560	C	T	-0.23265	0.0164026	1.15431e-45	8259	0.308136	1.49065	0.023785	201.178
Non-small cell lung cancer	1-stearoyl-2-arachidonoyl-GPE (18:0/20:4) levels	rs964184	C	G	-0.206164	0.0226163	7.81325e-20	8259	0.868942	2.05535	0.00996349	83.0965
Non-small cell lung cancer	1-stearoyl-2-docosahexaenoyl-gpc (18:0/22:6) levels	rs174546	T	C	-0.247473	0.0154875	1.79325e-57	8257	0.338303	1.40732	0.0300018	255.325
Non-small cell lung cancer	1-stearoyl-2-docosahexaenoyl-gpc (18:0/22:6) levels	rs750546	T	C	-0.0883803	0.0149412	3.3148e-09	8257	0.536383	1.35768	0.00422071	34.9897
Non-small cell lung cancer	1-stearoyl-2-docosahexaenoyl-gpc (18:0/22:6) levels	rs9379992	A	G	-0.136946	0.0148725	3.32269e-20	8257	0.430426	1.35143	0.0101666	84.7873
Non-small cell lung cancer	Sphingomyelin (d18:1/17:0, d17:1/18:0, d19:1/16:0) levels	rs438568	G	A	-0.087478	0.01537	1.25954e-08	8252	0.615723	1.39622	0.00391106	32.3929
Non-small cell lung cancer	Sphingomyelin (d18:1/17:0, d17:1/18:0, d19:1/16:0) levels	rs55730499	T	C	0.164272	0.0287636	1.12254e-08	8252	0.0728952	2.6129	0.00393798	32.6167
Non-small cell lung cancer	Sphingomyelin (d18:1/17:0, d17:1/18:0, d19:1/16:0) levels	rs7160525	A	G	0.186993	0.0199268	6.35291e-21	8252	0.164127	1.81016	0.0105611	88.0594
Non-small cell lung cancer	Sphingomyelin (d18:1/17:0, d17:1/18:0, d19:1/16:0) levels	rs7812898	C	T	0.138164	0.0232155	2.6591e-09	8252	0.879581	2.10891	0.00427483	35.4188
Non-small cell lung cancer	5-hydroxyindole sulfate levels	rs10179094	A	T	-0.114547	0.0184296	5.11947e-10	6163	0.378291	1.44681	0.00623117	38.631
Non-small cell lung cancer	5-hydroxyindole sulfate levels	rs111875922	T	C	0.359877	0.0648911	2.92519e-08	6163	0.0188465	5.09426	0.00496734	30.7566
Non-small cell lung cancer	5-hydroxyindole sulfate levels	rs34413922	T	C	0.28735	0.0474107	1.35387e-09	6163	0.0367241	3.72197	0.00592702	36.7341
Non-small cell lung cancer	1-(1-enyl-palmitoyl)-2-arachidonoyl-gpc (p-16:0/20:4) levels	rs102275	C	T	-0.475997	0.0152485	6.45184e-214	8251	0.344959	1.3851	0.105648	974.438
Non-small cell lung cancer	1-(1-enyl-palmitoyl)-2-arachidonoyl-gpc (p-16:0/20:4) levels	rs12928099	A	C	0.106269	0.0167839	2.42616e-10	8251	0.29154	1.52457	0.00483638	40.0892
Non-small cell lung cancer	1-(1-enyl-palmitoyl)-2-arachidonoyl-gpc (p-16:0/20:4) levels	rs72719193	A	G	-0.226397	0.0151003	8.16967e-51	8251	0.477783	1.37164	0.0265273	224.786
Non-small cell lung cancer	1-palmitoyl-2-arachidonoyl-GPE (16:0/20:4) levels	rs12904367	A	G	0.135619	0.0222352	1.06535e-09	8257	0.139165	2.02047	0.00448631	37.2014
Non-small cell lung cancer	1-palmitoyl-2-arachidonoyl-GPE (16:0/20:4) levels	rs13081352	A	C	-0.131147	0.0239185	4.17967e-08	8257	0.117529	2.17343	0.00362872	30.0641
Non-small cell lung cancer	1-palmitoyl-2-arachidonoyl-GPE (16:0/20:4) levels	rs1532085	G	A	-0.394729	0.0153632	1.39602e-145	8257	0.623104	1.39602	0.0740469	660.138
Non-small cell lung cancer	1-palmitoyl-2-arachidonoyl-GPE (16:0/20:4) levels	rs2070895	A	G	0.402745	0.0183535	9.94211e-107	8257	0.215965	1.66775	0.0551167	481.529
Non-small cell lung cancer	1-palmitoyl-2-arachidonoyl-GPE (16:0/20:4) levels	rs483082	T	G	0.109314	0.018413	2.90685e-09	8257	0.22363	1.67315	0.00425143	35.2454
Non-small cell lung cancer	1-palmitoyl-2-arachidonoyl-GPE (16:0/20:4) levels	rs7930786	G	C	-0.192977	0.0300637	1.37224e-10	8257	0.929995	2.73183	0.00496646	41.2028
Non-small cell lung cancer	1-palmitoyl-2-arachidonoyl-GPE (16:0/20:4) levels	rs99780	T	C	-0.140402	0.0161165	2.9944e-18	8257	0.345958	1.46447	0.0091099	75.8936
Non-small cell lung cancer	Lactosyl-N-palmitoyl-sphingosine (d18:1/16:0) levels	rs117617764	A	G	-0.347341	0.0635404	4.59093e-08	8266	0.0147487	5.77694	0.00360292	29.8822
Non-small cell lung cancer	Lactosyl-N-palmitoyl-sphingosine (d18:1/16:0) levels	rs11775560	G	A	0.11029	0.0197805	2.4655e-08	8266	0.186031	1.79839	0.0037478	31.0884
Non-small cell lung cancer	Lactosyl-N-palmitoyl-sphingosine (d18:1/16:0) levels	rs4147931	C	G	0.165596	0.0157742	8.83208e-26	8266	0.373212	1.43415	0.0131602	110.206
Non-small cell lung cancer	Lactosyl-N-palmitoyl-sphingosine (d18:1/16:0) levels	rs4738038	G	A	0.100727	0.0153861	5.88602e-11	8266	0.459881	1.39887	0.00515938	42.8583
Non-small cell lung cancer	1-(1-enyl-palmitoyl)-2-oleoyl-gpc (p-16:0/18:1) levels	rs102275	C	T	-0.119552	0.0157297	2.95157e-14	8222	0.345934	1.42629	0.00697846	57.7661
Non-small cell lung cancer	1-(1-enyl-palmitoyl)-2-oleoyl-gpc (p-16:0/18:1) levels	rs1077989	C	A	-0.0972617	0.0150348	9.85995e-11	8222	0.476164	1.36328	0.00506537	41.8493
Non-small cell lung cancer	1-(1-enyl-palmitoyl)-2-oleoyl-gpc (p-16:0/18:1) levels	rs11508026	T	C	0.109624	0.0151925	5.36851e-13	8222	0.431411	1.37758	0.00629418	52.0658
Non-small cell lung cancer	1-(1-enyl-palmitoyl)-2-oleoyl-gpc (p-16:0/18:1) levels	rs1260338	G	A	0.0941768	0.015211	5.9642e-10	8222	0.433089	1.37926	0.00464173	38.333
Non-small cell lung cancer	1-(1-enyl-stearoyl)-2-arachidonoyl-GPE (p-18:0/20:4) levels	rs102275	C	T	-0.288805	0.0158284	2.22611e-74	8254	0.345258	1.43803	0.0387792	332.917
Non-small cell lung cancer	1-(1-enyl-stearoyl)-2-arachidonoyl-GPE (p-18:0/20:4) levels	rs3826886	A	G	-0.115275	0.0210141	4.12132e-08	8254	0.160522	1.90916	0.00363336	30.0918
Non-small cell lung cancer	1-(1-enyl-stearoyl)-2-arachidonoyl-GPE (p-18:0/20:4) levels	rs7412	T	C	0.152027	0.0276425	3.80278e-08	8254	0.0836769	2.51136	0.00365207	30.2473
Non-small cell lung cancer	Behenoyl dihydrosphingomyelin (d18:0/22:0) levels	rs10799480	G	A	0.121277	0.0152972	2.22602e-15	8275	0.594952	1.39154	0.0075402	62.854
Non-small cell lung cancer	Behenoyl dihydrosphingomyelin (d18:0/22:0) levels	rs2244608	G	A	0.119032	0.0162114	2.09677e-13	8275	0.317642	1.4747	0.00647444	53.9121
Non-small cell lung cancer	Behenoyl dihydrosphingomyelin (d18:0/22:0) levels	rs2954021	G	A	-0.118174	0.0151257	5.59525e-15	8275	0.510282	1.37594	0.00732415	61.0398
Non-small cell lung cancer	Behenoyl dihydrosphingomyelin (d18:0/22:0) levels	rs885256	C	A	-0.0996812	0.0179091	2.60727e-08	8275	0.237469	1.62914	0.00373072	30.9798
Non-small cell lung cancer	1-palmitoyl-2-arachidonoyl-GPI (16:0/20:4) levels	rs10889340	C	A	0.109162	0.0159561	7.84256e-12	8057	0.656676	1.43223	0.00577707	46.8047
Non-small cell lung cancer	1-palmitoyl-2-arachidonoyl-GPI (16:0/20:4) levels	rs149615216	T	C	0.40913	0.0728455	1.94978e-08	8057	0.0109965	6.53867	0.0039008	31.544
Non-small cell lung cancer	1-palmitoyl-2-arachidonoyl-GPI (16:0/20:4) levels	rs174560	C	T	-0.161873	0.0165689	1.51944e-22	8057	0.307194	1.48724	0.0117106	95.4468
Non-small cell lung cancer	1-palmitoyl-2-docosahexaenoyl-GPE (16:0/22:6) levels	rs10162642	A	G	-0.16693	0.018356	9.54629e-20	8262	0.209177	1.66848	0.00991302	82.7014
Non-small cell lung cancer	1-palmitoyl-2-docosahexaenoyl-GPE (16:0/22:6) levels	rs12914626	T	C	-0.198284	0.0162744	3.79284e-34	8262	0.696406	1.47927	0.0176543	148.445
Non-small cell lung cancer	1-palmitoyl-2-docosahexaenoyl-GPE (16:0/22:6) levels	rs261291	C	T	0.402273	0.0151253	7.56476e-156	8262	0.344204	1.37482	0.0788805	707.349
Non-small cell lung cancer	1-palmitoyl-2-docosahexaenoyl-GPE (16:0/22:6) levels	rs6753534	T	C	-0.0819497	0.0149682	4.37719e-08	8262	0.544681	1.36054	0.00361578	29.9748
Non-small cell lung cancer	1-palmitoyl-2-docosahexaenoyl-GPE (16:0/22:6) levels	rs6976930	A	G	-0.105613	0.0190299	2.85925e-08	8262	0.188984	1.72973	0.00371506	30.8008
Non-small cell lung cancer	1-palmitoyl-2-docosahexaenoyl-GPE (16:0/22:6) levels	rs964184	C	G	-0.153691	0.0220238	2.98508e-12	8262	0.868974	2.00187	0.0058611	48.6981
Non-small cell lung cancer	1-stearoyl-2-docosahexaenoyl-GPE (18:0/22:6) levels	rs10162642	A	G	-0.122622	0.0185389	3.73227e-11	8251	0.209091	1.68398	0.00527558	43.7491
Non-small cell lung cancer	1-stearoyl-2-docosahexaenoyl-GPE (18:0/22:6) levels	rs12914626	T	C	-0.153015	0.0164519	1.39457e-20	8251	0.6967	1.49441	0.0103778	86.5039
Non-small cell lung cancer	1-stearoyl-2-docosahexaenoyl-GPE (18:0/22:6) levels	rs157581	C	T	0.102501	0.0182611	1.9877e-08	8251	0.214216	1.65875	0.00380492	31.5067
Non-small cell lung cancer	1-stearoyl-2-docosahexaenoyl-GPE (18:0/22:6) levels	rs261291	C	T	0.297879	0.0155271	4.99756e-82	8251	0.344606	1.4104	0.0427111	368.043
Non-small cell lung cancer	1-stearoyl-2-docosahexaenoyl-GPE (18:0/22:6) levels	rs964184	C	G	-0.167249	0.0221469	4.29328e-14	8251	0.868859	2.01171	0.00686606	57.0297
Non-small cell lung cancer	1-stearoyl-2-linoleoyl-GPI (18:0/18:2) levels	rs1168041	C	T	0.158664	0.0159623	2.79023e-23	8113	0.670239	1.43776	0.0120346	98.802
Non-small cell lung cancer	1-stearoyl-2-linoleoyl-GPI (18:0/18:2) levels	rs174567	G	A	0.207588	0.0154731	4.86869e-41	8113	0.346448	1.3937	0.0217092	179.991
Non-small cell lung cancer	1-stearoyl-2-linoleoyl-GPI (18:0/18:2) levels	rs78603490	A	G	0.195456	0.0344636	1.41665e-08	8113	0.0489057	3.10421	0.00394988	32.1645
Non-small cell lung cancer	1-stearoyl-2-linoleoyl-GPI (18:0/18:2) levels	rs8736	C	T	-0.209748	0.0151526	1.41325e-43	8113	0.564235	1.36483	0.0230784	191.611
Non-small cell lung cancer	1,2-dilinoleoyl-GPE (18:2/18:2) levels	rs174550	C	T	0.230916	0.0175305	1.26758e-39	6804	0.3627	1.44603	0.0248739	173.508
Non-small cell lung cancer	1,2-dilinoleoyl-GPE (18:2/18:2) levels	rs2414577	C	T	0.115854	0.017582	4.41731e-11	6804	0.385248	1.45028	0.00634286	43.4196
Non-small cell lung cancer	1,2-dilinoleoyl-GPE (18:2/18:2) levels	rs572410	G	C	-0.115441	0.0206208	2.16501e-08	6804	0.7579	1.70093	0.00458644	31.3407
Non-small cell lung cancer	1-(1-enyl-palmitoyl)-2-palmitoleoyl-GPC (P-16:0/16:1) levels	rs102275	C	T	-0.110206	0.015681	2.09533e-12	8083	0.34613	1.40981	0.00607507	49.3927
Non-small cell lung cancer	1-(1-enyl-palmitoyl)-2-palmitoleoyl-GPC (P-16:0/16:1) levels	rs1077989	C	A	-0.329199	0.0145526	2.67234e-113	8083	0.477125	1.30836	0.0595532	511.724
Non-small cell lung cancer	1-(1-enyl-palmitoyl)-2-palmitoleoyl-GPC (P-16:0/16:1) levels	rs1260326	C	T	0.0955316	0.0152093	3.3614e-10	8083	0.586186	1.3674	0.00485842	39.4526
Non-small cell lung cancer	1-(1-enyl-palmitoyl)-2-palmitoleoyl-GPC (P-16:0/16:1) levels	rs17231506	T	C	0.124433	0.0158322	3.8571e-15	8083	0.325087	1.4234	0.00758606	61.7716
Non-small cell lung cancer	1-(1-enyl-palmitoyl)-2-palmitoleoyl-GPC (P-16:0/16:1) levels	rs174418	C	T	-0.0877125	0.0155764	1.79038e-08	8083	0.595054	1.4004	0.00390861	31.7095
Non-small cell lung cancer	1-(1-enyl-palmitoyl)-2-palmitoleoyl-GPC (P-16:0/16:1) levels	rs603424	A	G	-0.171435	0.019535	1.69719e-18	8083	0.176266	1.7563	0.00944034	77.0144
Non-small cell lung cancer	1-linoleoyl-2-arachidonoyl-GPC (18:2/20:4n6) levels	rs111676697	T	G	0.111781	0.0179331	4.56847e-10	8063	0.228787	1.61029	0.00479676	38.8531
Non-small cell lung cancer	1-linoleoyl-2-arachidonoyl-GPC (18:2/20:4n6) levels	rs17231506	T	C	0.0968277	0.0160793	1.7238e-09	8063	0.325729	1.44383	0.00447844	36.2631
Non-small cell lung cancer	1-linoleoyl-2-arachidonoyl-GPC (18:2/20:4n6) levels	rs174560	C	T	-0.314042	0.0160757	5.51808e-85	8063	0.305884	1.4435	0.0452021	381.624
Non-small cell lung cancer	1-linoleoyl-2-arachidonoyl-GPC (18:2/20:4n6) levels	rs28601761	G	C	-0.0928799	0.0152936	1.25449e-09	8063	0.423106	1.37328	0.00455462	36.8828
Non-small cell lung cancer	1-linoleoyl-2-arachidonoyl-GPC (18:2/20:4n6) levels	rs4932474	T	C	-0.0986494	0.0158029	4.3062e-10	8063	0.39142	1.41901	0.00481096	38.9686
Non-small cell lung cancer	1-linoleoyl-2-arachidonoyl-GPC (18:2/20:4n6) levels	rs58542926	T	C	-0.268266	0.0287406	1.01915e-20	8063	0.0758912	2.58074	0.0106926	87.1244
Non-small cell lung cancer	1-(1-enyl-stearoyl)-2-linoleoyl-GPE (p-18:0/18:2) levels	rs174570	T	C	0.236014	0.0222227	2.39529e-26	8261	0.130983	2.01982	0.013473	112.793
Non-small cell lung cancer	1-(1-enyl-stearoyl)-2-linoleoyl-GPE (p-18:0/18:2) levels	rs3826884	A	G	-0.117239	0.0198652	3.59768e-09	8261	0.182364	1.80555	0.00419955	34.8304
Non-small cell lung cancer	1-(1-enyl-stearoyl)-2-linoleoyl-GPE (p-18:0/18:2) levels	rs7412	T	C	0.218185	0.0275265	2.25637e-15	8261	0.0836665	2.50188	0.00754969	62.8272
Non-small cell lung cancer	1-stearoyl-2-oleoyl-GPI (18:0/18:1) levels	rs12638256	G	A	0.196278	0.0152124	4.35821e-38	8111	0.531803	1.37005	0.0201166	166.475
Non-small cell lung cancer	1-stearoyl-2-oleoyl-GPI (18:0/18:1) levels	rs174567	G	A	0.131535	0.0159556	1.66785e-16	8111	0.34575	1.43698	0.00831121	67.9605
Non-small cell lung cancer	1-stearoyl-2-oleoyl-GPI (18:0/18:1) levels	rs1979722	A	G	-0.143704	0.0159092	1.67417e-19	8111	0.337913	1.4328	0.00996152	81.5908
Non-small cell lung cancer	1-stearoyl-2-oleoyl-GPI (18:0/18:1) levels	rs4806498	C	T	-0.155639	0.0154417	6.83285e-24	8111	0.574485	1.3907	0.0123729	101.589
Non-small cell lung cancer	1-stearoyl-2-oleoyl-GPI (18:0/18:1) levels	rs77960347	G	A	0.365459	0.0638303	1.03147e-08	8111	0.0141905	5.74863	0.00402628	32.7811
Non-small cell lung cancer	1-stearoyl-2-oleoyl-GPI (18:0/18:1) levels	rs964184	C	G	-0.126569	0.0225401	1.96266e-08	8111	0.868815	2.02999	0.00387338	31.5314
Non-small cell lung cancer	1-oleoyl-2-arachidonoyl-GPE (18:1/20:4) levels	rs1077834	C	T	0.37044	0.0185641	1.36663e-88	8121	0.217497	1.67293	0.0467511	398.188
Non-small cell lung cancer	1-oleoyl-2-arachidonoyl-GPE (18:1/20:4) levels	rs12904367	A	G	0.14739	0.0224536	5.23192e-11	8121	0.139031	2.02344	0.00527913	43.0888
Non-small cell lung cancer	1-oleoyl-2-arachidonoyl-GPE (18:1/20:4) levels	rs1532085	G	A	-0.358021	0.0156177	2.67276e-116	8121	0.62153	1.40741	0.0607914	525.512
Non-small cell lung cancer	1-oleoyl-2-arachidonoyl-GPE (18:1/20:4) levels	rs174566	G	A	-0.123363	0.016301	3.79437e-14	8121	0.344891	1.46899	0.00700464	57.2719
Non-small cell lung cancer	1-oleoyl-2-arachidonoyl-GPE (18:1/20:4) levels	rs59007384	T	G	0.117492	0.019163	8.72078e-10	8121	0.204106	1.7269	0.00460873	37.5915
Non-small cell lung cancer	1-oleoyl-2-arachidonoyl-GPE (18:1/20:4) levels	rs6878680	C	G	0.0901934	0.0162766	3.00251e-08	8121	0.637761	1.46679	0.00376773	30.7059
Non-small cell lung cancer	1-oleoyl-2-arachidonoyl-GPE (18:1/20:4) levels	rs7930786	G	C	-0.233933	0.0302266	9.99457e-15	8121	0.929383	2.72392	0.00732335	59.8969
Non-small cell lung cancer	1-palmitoyl-2-oleoyl-GPI (16:0/18:1) levels	rs10493322	T	C	-0.110994	0.0163368	1.08977e-11	8123	0.334662	1.4724	0.00565189	46.1599
Non-small cell lung cancer	1-palmitoyl-2-oleoyl-GPI (16:0/18:1) levels	rs12638256	G	A	0.142094	0.0154125	2.9881e-20	8123	0.530878	1.38909	0.010358	84.9973
Non-small cell lung cancer	1-palmitoyl-2-oleoyl-GPI (16:0/18:1) levels	rs174564	G	A	0.105845	0.0161254	5.24123e-11	8123	0.343781	1.45335	0.00527731	43.0844
Non-small cell lung cancer	1-palmitoyl-2-oleoyl-GPI (16:0/18:1) levels	rs4806498	C	T	-0.17759	0.0155473	3.22372e-30	8123	0.575446	1.40124	0.0158123	130.475
Non-small cell lung cancer	1-oleoyl-2-docosahexaenoyl-GPC (18:1/22:6) levels	rs11871667	T	C	-0.0926168	0.0146081	2.29594e-10	8267	0.526591	1.32821	0.00483996	40.1969
Non-small cell lung cancer	1-oleoyl-2-docosahexaenoyl-GPC (18:1/22:6) levels	rs2304128	T	G	-0.165954	0.0276051	1.8357e-09	8267	0.0785347	2.50994	0.00435371	36.1407
Non-small cell lung cancer	1-oleoyl-2-docosahexaenoyl-GPC (18:1/22:6) levels	rs499974	A	C	-0.117253	0.0198957	3.78332e-09	8267	0.161499	1.80898	0.00418471	34.732
Non-small cell lung cancer	1-oleoyl-2-docosahexaenoyl-GPC (18:1/22:6) levels	rs66464172	C	T	-0.103813	0.0147669	2.06378e-12	8267	0.451381	1.34265	0.00594419	49.4225
Non-small cell lung cancer	1-oleoyl-2-docosahexaenoyl-GPC (18:1/22:6) levels	rs964184	C	G	-0.119699	0.0218633	4.37752e-08	8267	0.86875	1.98788	0.00361355	29.9743
Non-small cell lung cancer	1-oleoyl-2-linoleoyl-GPE (18:1/18:2) levels	rs10162642	A	G	-0.120489	0.019091	2.76713e-10	8205	0.209229	1.72929	0.00483238	39.8325
Non-small cell lung cancer	1-oleoyl-2-linoleoyl-GPE (18:1/18:2) levels	rs174546	T	C	0.396042	0.0157284	6.62709e-140	8205	0.340693	1.4247	0.0717475	634.035
Non-small cell lung cancer	1-oleoyl-2-linoleoyl-GPE (18:1/18:2) levels	rs261290	C	T	-0.245651	0.0164633	2.40013e-50	8205	0.655421	1.49127	0.0264241	222.64
Non-small cell lung cancer	1-oleoyl-2-linoleoyl-GPE (18:1/18:2) levels	rs483082	T	G	0.102702	0.0184727	2.70339e-08	8205	0.223707	1.67328	0.00375397	30.9099
Non-small cell lung cancer	1-oleoyl-2-linoleoyl-GPE (18:1/18:2) levels	rs488490	A	C	-0.240721	0.0220433	9.21059e-28	8205	0.854224	1.99671	0.0143296	119.254
Non-small cell lung cancer	1-(1-enyl-palmitoyl)-2-palmitoyl-GPC (P-16:0/16:0) levels	rs102275	C	T	-0.168221	0.0160894	1.38434e-25	8266	0.345968	1.46281	0.0130552	109.315
Non-small cell lung cancer	1-(1-enyl-palmitoyl)-2-palmitoyl-GPC (P-16:0/16:0) levels	rs1077989	C	A	-0.356841	0.0149615	9.99467e-126	8266	0.476476	1.36026	0.0644018	568.852
Non-small cell lung cancer	1-(1-enyl-palmitoyl)-2-palmitoyl-GPC (P-16:0/16:0) levels	rs12149545	A	G	0.144329	0.0164004	1.36369e-18	8266	0.317989	1.49108	0.00928447	77.4459
Non-small cell lung cancer	1-(1-enyl-palmitoyl)-2-palmitoyl-GPC (P-16:0/16:0) levels	rs12544703	G	A	-0.113683	0.0200929	1.53274e-08	8266	0.183276	1.8268	0.00385866	32.0115
Non-small cell lung cancer	1-(1-enyl-palmitoyl)-2-palmitoyl-GPC (P-16:0/16:0) levels	rs1260338	G	A	0.0890243	0.0156137	1.18635e-08	8266	0.43369	1.41956	0.00391841	32.5091
Non-small cell lung cancer	1-(1-enyl-palmitoyl)-2-palmitoyl-GPC (P-16:0/16:0) levels	rs174418	C	T	-0.108969	0.01603	1.062e-11	8266	0.594647	1.45741	0.00556067	46.2103
Non-small cell lung cancer	1-(1-enyl-palmitoyl)-2-palmitoyl-GPC (P-16:0/16:0) levels	rs2070895	A	G	0.106229	0.0188428	1.72386e-08	8266	0.21591	1.71314	0.00383123	31.783
Non-small cell lung cancer	Glycosyl-N-palmitoyl-sphingosine (d18:1/16:0) levels	rs117779137	T	C	0.205923	0.0376326	4.45158e-08	8245	0.044797	3.41711	0.00361927	29.942
Non-small cell lung cancer	Glycosyl-N-palmitoyl-sphingosine (d18:1/16:0) levels	rs35818294	A	C	0.333482	0.02026	7.0924e-61	8245	0.176294	1.83965	0.0318226	270.935
Non-small cell lung cancer	Glycosyl-N-palmitoyl-sphingosine (d18:1/16:0) levels	rs41342544	C	T	-0.119409	0.0182893	6.62525e-11	8245	0.232714	1.6607	0.00514464	42.6265
Non-small cell lung cancer	Glycosyl-N-palmitoyl-sphingosine (d18:1/16:0) levels	rs7659411	T	C	0.116376	0.0159791	3.26516e-13	8245	0.356362	1.45093	0.00639369	53.0423
Non-small cell lung cancer	Methylsuccinoylcarnitine levels	rs1171615	T	C	0.104973	0.0186439	1.79753e-08	8004	0.769503	1.66798	0.00394608	31.7016
Non-small cell lung cancer	Methylsuccinoylcarnitine levels	rs11753995	A	G	0.167972	0.0205925	3.43575e-16	8004	0.165307	1.84231	0.00824633	66.5358
Non-small cell lung cancer	Methylsuccinoylcarnitine levels	rs12208357	T	C	0.239199	0.0299842	1.49329e-15	8004	0.0692172	2.68254	0.00789033	63.6405
Non-small cell lung cancer	Methylsuccinoylcarnitine levels	rs1799822	G	A	-0.309205	0.0180659	1.13871e-65	8004	0.227421	1.61627	0.0353151	292.937
Non-small cell lung cancer	Methylsuccinoylcarnitine levels	rs1799958	A	G	0.323775	0.0170223	1.15243e-80	8004	0.266162	1.5229	0.0432561	361.785
Non-small cell lung cancer	Methylsuccinoylcarnitine levels	rs5174	T	C	0.138283	0.0157629	1.74436e-18	8004	0.405116	1.41023	0.00952598	76.9601
Non-small cell lung cancer	Methylsuccinoylcarnitine levels	rs6124830	C	T	-0.185891	0.0196725	3.41098e-21	8004	0.191333	1.76	0.0110352	89.2889
Non-small cell lung cancer	Ceramide (d18:1/24:1) levels	rs10422209	G	C	-0.18493	0.0223058	1.12621e-16	8265	0.132281	2.02787	0.0082498	68.7352
Non-small cell lung cancer	Ceramide (d18:1/24:1) levels	rs12352776	T	C	0.125436	0.0164304	2.269e-14	8265	0.311561	1.49372	0.00700419	58.2838
Non-small cell lung cancer	Ceramide (d18:1/24:1) levels	rs1728911	G	T	0.095074	0.0154043	6.74637e-10	8265	0.433548	1.40044	0.00458886	38.0925
Non-small cell lung cancer	Ceramide (d18:1/24:1) levels	rs247617	A	C	0.0993477	0.0160626	6.20848e-10	8265	0.326169	1.46028	0.00460829	38.2546
Non-small cell lung cancer	Ceramide (d18:1/24:1) levels	rs3752246	C	G	0.370376	0.0196507	3.05141e-79	8265	0.825923	1.78649	0.0412203	355.246
Non-small cell lung cancer	Ceramide (d18:1/24:1) levels	rs60422751	C	G	-0.220611	0.0269099	2.44117e-16	8265	0.0866869	2.44643	0.00806816	67.2094
Non-small cell lung cancer	Pimeloylcarnitine/3-methyladipoylcarnitine (C7-DC) levels	rs11753995	A	G	0.207632	0.0205192	4.55332e-24	7837	0.167542	1.8165	0.0129	102.392
Non-small cell lung cancer	Pimeloylcarnitine/3-methyladipoylcarnitine (C7-DC) levels	rs12132488	C	T	0.201202	0.0235427	1.27152e-17	7837	0.875081	2.08416	0.00923599	73.0385
Non-small cell lung cancer	Pimeloylcarnitine/3-methyladipoylcarnitine (C7-DC) levels	rs12208357	T	C	0.313369	0.0296991	4.99993e-26	7837	0.0708687	2.62917	0.0140107	111.333
Non-small cell lung cancer	Pimeloylcarnitine/3-methyladipoylcarnitine (C7-DC) levels	rs2999545	T	A	-0.100931	0.015718	1.35079e-10	7837	0.608593	1.39146	0.00523523	41.2339
Non-small cell lung cancer	1-palmitoleoyl-2-linolenoyl-GPC (16:1/18:3) levels	rs10864726	T	C	0.0870292	0.0155305	2.09762e-08	7540	0.601844	1.34856	0.00414856	31.4021
Non-small cell lung cancer	1-palmitoleoyl-2-linolenoyl-GPC (16:1/18:3) levels	rs174567	G	A	0.270068	0.0154862	4.14855e-68	7540	0.352984	1.34472	0.0387813	304.128
Non-small cell lung cancer	1-palmitoleoyl-2-linolenoyl-GPC (16:1/18:3) levels	rs4665972	C	T	-0.0941744	0.0154348	1.05132e-09	7540	0.592804	1.34025	0.00491437	37.2275
Non-small cell lung cancer	Linoleoyl-arachidonoyl-glycerol (18:2/20:4) [1] levels	rs28456	G	A	-0.328142	0.0169823	3.46829e-83	7731	0.30419	1.49319	0.0460807	373.362
Non-small cell lung cancer	Linoleoyl-arachidonoyl-glycerol (18:2/20:4) [1] levels	rs3794991	T	C	-0.212829	0.0293598	4.19923e-13	7731	0.0819161	2.58149	0.00675289	52.5479
Non-small cell lung cancer	Linoleoyl-arachidonoyl-glycerol (18:2/20:4) [1] levels	rs75627662	T	C	0.200541	0.0198647	5.79473e-24	7731	0.199508	1.74663	0.0130146	101.916
Non-small cell lung cancer	Glycosyl-N-behenoyl-sphingadienine (d18:2/22:0) levels	rs10823631	G	A	0.0986998	0.0161334	9.49297e-10	8232	0.324848	1.46379	0.004527	37.4266
Non-small cell lung cancer	Glycosyl-N-behenoyl-sphingadienine (d18:2/22:0) levels	rs11722463	A	G	0.163258	0.015626	1.49884e-25	8232	0.368972	1.41775	0.0130897	109.157
Non-small cell lung cancer	Glycosyl-N-behenoyl-sphingadienine (d18:2/22:0) levels	rs35818294	A	C	0.300353	0.0198764	1.36982e-51	8232	0.176799	1.80339	0.0269962	228.343
Non-small cell lung cancer	Glycosyl-N-behenoyl-sphingadienine (d18:2/22:0) levels	rs3750434	A	G	0.103985	0.0153983	1.44811e-11	8232	0.425369	1.39709	0.00551057	45.6033
Non-small cell lung cancer	Linoleoyl-arachidonoyl-glycerol (18:2/20:4) [2] levels	rs1651059	G	A	0.175082	0.0281955	5.31247e-10	7744	0.086379	2.4812	0.00495579	38.5588
Non-small cell lung cancer	Linoleoyl-arachidonoyl-glycerol (18:2/20:4) [2] levels	rs174564	G	A	-0.326948	0.0164738	1.18088e-87	7744	0.338294	1.44969	0.0484133	393.885
Non-small cell lung cancer	Linoleoyl-arachidonoyl-glycerol (18:2/20:4) [2] levels	rs483082	T	G	0.181667	0.0189232	7.97681e-22	7744	0.224952	1.66524	0.0117644	92.1643
Non-small cell lung cancer	Linoleoyl-arachidonoyl-glycerol (18:2/20:4) [2] levels	rs58542926	T	C	-0.209338	0.0304765	6.47312e-12	7744	0.0745506	2.68193	0.00605723	47.1809
Non-small cell lung cancer	Glycosyl-N-tricosanoyl-sphingadienine (d18:2/23:0) levels	rs10762405	G	A	0.107632	0.0174859	7.48994e-10	7274	0.306349	1.49133	0.00518318	37.8885
Non-small cell lung cancer	Glycosyl-N-tricosanoyl-sphingadienine (d18:2/23:0) levels	rs2381400	A	G	0.103054	0.0177496	6.3981e-09	7274	0.290807	1.51382	0.00461413	33.7095
Non-small cell lung cancer	Glycosyl-N-tricosanoyl-sphingadienine (d18:2/23:0) levels	rs9790720	A	T	0.225509	0.0188351	4.93033e-33	7274	0.237476	1.6064	0.0193313	143.348
Non-small cell lung cancer	Glycosyl-N-(2-hydroxynervonoyl)-sphingosine (d18:1/24:1(2OH)) levels	rs1047891	A	C	0.108121	0.0158522	9.06799e-12	8012	0.310591	1.41893	0.00577422	46.5201
Non-small cell lung cancer	Glycosyl-N-(2-hydroxynervonoyl)-sphingosine (d18:1/24:1(2OH)) levels	rs12811045	G	A	0.100727	0.0180084	2.22752e-08	8012	0.21346	1.61193	0.0038906	31.2854
Non-small cell lung cancer	Glycosyl-N-(2-hydroxynervonoyl)-sphingosine (d18:1/24:1(2OH)) levels	rs13116684	G	A	0.306432	0.0175248	1.84567e-68	8012	0.211591	1.56864	0.0367672	305.747
Non-small cell lung cancer	Glycosyl-N-(2-hydroxynervonoyl)-sphingosine (d18:1/24:1(2OH)) levels	rs1570249	A	G	0.133655	0.0148223	1.93048e-19	8012	0.425868	1.32674	0.0100489	81.3091
Non-small cell lung cancer	Glycosyl-N-(2-hydroxynervonoyl)-sphingosine (d18:1/24:1(2OH)) levels	rs4391005	G	A	0.0880191	0.0155233	1.4269e-08	8012	0.337807	1.38949	0.00399773	32.1504
Non-small cell lung cancer	Glycosyl-N-(2-hydroxynervonoyl)-sphingosine (d18:1/24:1(2OH)) levels	rs558813	T	C	0.189717	0.0188637	8.53375e-24	8012	0.179955	1.68849	0.0124703	101.148
Non-small cell lung cancer	Glycosyl ceramide (d18:2/24:1, d18:1/24:2) levels	rs11858759	A	G	0.0947104	0.0163674	7.18597e-09	8251	0.295544	1.48673	0.00404274	33.4839
Non-small cell lung cancer	Glycosyl ceramide (d18:2/24:1, d18:1/24:2) levels	rs35818294	A	C	0.310981	0.0194636	1.83176e-57	8251	0.176816	1.76798	0.0300181	255.283
Non-small cell lung cancer	Glycosyl ceramide (d18:2/24:1, d18:1/24:2) levels	rs3750434	A	G	0.0907182	0.0151191	1.97012e-09	8251	0.425176	1.37334	0.00434555	36.0029
Non-small cell lung cancer	Glycosyl ceramide (d18:2/24:1, d18:1/24:2) levels	rs6811245	G	A	0.12248	0.0155038	2.78844e-15	8251	0.356942	1.40829	0.00750895	62.41
Non-small cell lung cancer	Glycosyl ceramide (d18:1/23:1, d17:1/24:1) levels	rs35818294	A	C	0.189918	0.0247935	1.85955e-14	5309	0.188629	1.80653	0.0109353	58.6755
Non-small cell lung cancer	Glycosyl ceramide (d18:1/23:1, d17:1/24:1) levels	rs438568	G	A	-0.111924	0.0196085	1.14337e-08	5309	0.607793	1.42873	0.0061017	32.5805
Non-small cell lung cancer	Glycosyl ceramide (d18:1/23:1, d17:1/24:1) levels	rs7160525	A	G	0.158287	0.0254379	4.89283e-10	5309	0.167425	1.85348	0.00724306	38.7193
Non-small cell lung cancer	Sphingomyelin (d18:0/20:0, d16:0/22:0) levels	rs2244608	G	A	0.115306	0.0162745	1.38988e-12	8277	0.317383	1.48062	0.00602968	50.1982
Non-small cell lung cancer	Sphingomyelin (d18:0/20:0, d16:0/22:0) levels	rs2954021	G	A	-0.10416	0.0151911	7.05087e-12	8277	0.510097	1.38206	0.00564931	47.0136
Non-small cell lung cancer	Sphingomyelin (d18:0/20:0, d16:0/22:0) levels	rs364585	G	A	-0.293527	0.0152382	1.10703e-82	8277	0.61585	1.38634	0.0429152	371.047
Non-small cell lung cancer	Sphingomyelin (d18:0/20:0, d16:0/22:0) levels	rs45461899	A	C	-0.294056	0.0477916	7.60859e-10	8277	0.0258193	4.34799	0.00455414	37.8579
Non-small cell lung cancer	Sphingomyelin (d18:0/20:0, d16:0/22:0) levels	rs6682551	C	T	-0.118481	0.0153549	1.19836e-14	8277	0.401506	1.39696	0.00714368	59.5393
Non-small cell lung cancer	Behenoylcarnitine (C22) levels	rs12544463	G	A	0.169399	0.0181917	1.25547e-20	7368	0.269226	1.56152	0.0116349	86.7112
Non-small cell lung cancer	Behenoylcarnitine (C22) levels	rs6824723	G	A	0.191197	0.0208226	4.22466e-20	7368	0.192109	1.78735	0.0113166	84.3126
Non-small cell lung cancer	Behenoylcarnitine (C22) levels	rs75062282	C	A	0.287751	0.0516365	2.5093e-08	7368	0.0263051	4.43233	0.00419818	31.0542
Non-small cell lung cancer	Sphingomyelin (d18:2/21:0, d16:2/23:0) levels	rs1047891	A	C	0.075801	0.0138522	4.44715e-08	8260	0.310018	1.25895	0.00361298	29.9442
Non-small cell lung cancer	Sphingomyelin (d18:2/21:0, d16:2/23:0) levels	rs150098540	G	A	0.315909	0.0577288	4.44271e-08	8260	0.0123726	5.24666	0.0036132	29.946
Non-small cell lung cancer	Sphingomyelin (d18:2/21:0, d16:2/23:0) levels	rs174548	G	C	-0.0976159	0.013789	1.44929e-12	8260	0.308267	1.25321	0.00603216	50.1159
Non-small cell lung cancer	Sphingomyelin (d18:2/21:0, d16:2/23:0) levels	rs7160525	A	G	0.192291	0.0170338	1.49033e-29	8260	0.164211	1.54811	0.0151974	127.437
Non-small cell lung cancer	Sphingomyelin (d18:1/19:0, d19:1/18:0) levels	rs1466448	A	C	0.191085	0.0180592	3.64851e-26	8256	0.808345	1.6409	0.0133826	111.958
Non-small cell lung cancer	Sphingomyelin (d18:1/19:0, d19:1/18:0) levels	rs438568	G	A	-0.200175	0.0147039	3.31799e-42	8256	0.615192	1.33603	0.0219607	185.334
Non-small cell lung cancer	Sphingomyelin (d18:1/19:0, d19:1/18:0) levels	rs45461899	A	C	-0.248216	0.0453583	4.44151e-08	8256	0.0259457	4.12137	0.003615	29.9465
Non-small cell lung cancer	Sphingomyelin (d18:1/19:0, d19:1/18:0) levels	rs7157785	T	G	0.251196	0.0190206	8.04499e-40	8256	0.166404	1.72826	0.0206934	174.412
Non-small cell lung cancer	Linolenoylcarnitine (C18:3) levels	rs12210538	G	A	-0.18284	0.017486	1.36997e-25	8195	0.238293	1.58294	0.0131693	109.336
Non-small cell lung cancer	Linolenoylcarnitine (C18:3) levels	rs2631367	G	C	0.102345	0.0150745	1.12668e-11	8195	0.522988	1.36464	0.00559459	46.0943
Non-small cell lung cancer	Linolenoylcarnitine (C18:3) levels	rs4149056	C	T	0.113394	0.0206519	4.0027e-08	8195	0.155594	1.86954	0.00366625	30.1481
Non-small cell lung cancer	Linolenoylcarnitine (C18:3) levels	rs555814385	C	G	-0.419398	0.0763614	3.96786e-08	8195	0.00966597	6.91271	0.00366831	30.1651
Non-small cell lung cancer	Sphingomyelin (d18:1/25:0, d19:0/24:1, d20:1/23:0, d19:1/24:0) levels	rs1431431	T	C	-0.101856	0.0158085	1.1704e-10	8126	0.376266	1.42505	0.00508403	41.5137
Non-small cell lung cancer	Sphingomyelin (d18:1/25:0, d19:0/24:1, d20:1/23:0, d19:1/24:0) levels	rs364585	G	A	-0.381519	0.0152357	2.17624e-138	8126	0.614493	1.37341	0.0716551	627.058
Non-small cell lung cancer	Sphingomyelin (d18:1/25:0, d19:0/24:1, d20:1/23:0, d19:1/24:0) levels	rs45461899	A	C	-0.317596	0.0483208	4.9425e-11	8126	0.0259916	4.35585	0.00528943	43.1998
Non-small cell lung cancer	Sphingomyelin (d18:1/25:0, d19:0/24:1, d20:1/23:0, d19:1/24:0) levels	rs9749077	G	T	0.0894065	0.0156014	1.00031e-08	8126	0.460457	1.40638	0.00402614	32.8406
Non-small cell lung cancer	Arachidoylcarnitine (C20) levels	rs11539113	A	G	0.141825	0.0175731	6.99842e-16	7682	0.262092	1.54023	0.00840969	65.1342
Non-small cell lung cancer	Arachidoylcarnitine (C20) levels	rs140836436	A	G	-0.611263	0.110882	3.53268e-08	7682	0.0050821	9.71848	0.00394147	30.3902
Non-small cell lung cancer	Arachidoylcarnitine (C20) levels	rs351260	A	G	0.10656	0.0165312	1.14849e-10	7682	0.334615	1.44891	0.00538115	41.5508
Non-small cell lung cancer	Arachidoylcarnitine (C20) levels	rs6860806	G	A	-0.127574	0.0160125	1.62315e-15	7682	0.552356	1.40345	0.00819729	63.4755
Non-small cell lung cancer	Cerotoylcarnitine (C26) levels	rs1056438	C	T	-0.114753	0.0161506	1.20168e-12	8266	0.317064	1.46837	0.00607177	50.4837
Non-small cell lung cancer	Cerotoylcarnitine (C26) levels	rs11242109	T	G	-0.133706	0.0150117	5.25146e-19	8266	0.477149	1.36483	0.00950829	79.3308
Non-small cell lung cancer	Cerotoylcarnitine (C26) levels	rs112549564	T	C	0.291343	0.0238196	2.11734e-34	8266	0.109164	2.16562	0.0177811	149.603
Non-small cell lung cancer	Cerotoylcarnitine (C26) levels	rs12210538	G	A	-0.24632	0.0173304	7.5903e-46	8266	0.238909	1.57564	0.0238618	202.014
Non-small cell lung cancer	Cerotoylcarnitine (C26) levels	rs13267782	T	G	0.185867	0.0166699	7.16897e-29	8266	0.266436	1.51559	0.0148205	124.319
Non-small cell lung cancer	Cerotoylcarnitine (C26) levels	rs2294866	A	C	0.0909689	0.0164084	2.9555e-08	8266	0.294631	1.49181	0.00370553	30.7364
Non-small cell lung cancer	Cerotoylcarnitine (C26) levels	rs75202638	T	C	-0.127223	0.0213926	2.73021e-09	8266	0.146876	1.94496	0.00426147	35.3675
Non-small cell lung cancer	Lignoceroylcarnitine (C24) levels	rs13249753	G	A	0.305883	0.0171775	6.21576e-71	8238	0.256686	1.55909	0.0370738	317.096
Non-small cell lung cancer	Lignoceroylcarnitine (C24) levels	rs2229738	T	C	0.188877	0.0300769	3.38983e-10	8238	0.0700571	2.72988	0.00476542	39.4359
Non-small cell lung cancer	Lignoceroylcarnitine (C24) levels	rs72795121	A	T	-0.114315	0.0156068	2.39437e-13	8238	0.471372	1.41653	0.00647206	53.6511
Non-small cell lung cancer	Lignoceroylcarnitine (C24) levels	rs7549319	T	C	-0.106413	0.0161534	4.46914e-11	8238	0.352023	1.46614	0.00524159	43.3972
Non-small cell lung cancer	Lignoceroylcarnitine (C24) levels	rs7656006	C	T	0.249772	0.0197003	7.77402e-37	8238	0.188846	1.78807	0.0191439	160.747
Non-small cell lung cancer	Dihomo-linolenoylcarnitine (C20:3n3 or 6) levels	rs1171617	T	G	0.138049	0.0183464	5.28911e-14	8092	0.768522	1.65036	0.00695004	56.6193
Non-small cell lung cancer	Dihomo-linolenoylcarnitine (C20:3n3 or 6) levels	rs12210538	G	A	-0.464559	0.0170007	2.0906e-164	8092	0.23765	1.52931	0.0845002	746.703
Non-small cell lung cancer	Dihomo-linolenoylcarnitine (C20:3n3 or 6) levels	rs149235996	G	A	-0.402335	0.0689432	5.35508e-09	8092	0.0122479	6.20182	0.00419199	34.0559
Non-small cell lung cancer	Dihomo-linolenoylcarnitine (C20:3n3 or 6) levels	rs2024635	A	G	-0.0865731	0.0157573	3.92594e-08	8092	0.617691	1.41746	0.00371737	30.1858
Non-small cell lung cancer	Dihomo-linolenoylcarnitine (C20:3n3 or 6) levels	rs2199680	T	A	0.137276	0.0206358	2.88547e-11	8092	0.161956	1.8563	0.00544038	44.2534
Non-small cell lung cancer	Dihomo-linolenoylcarnitine (C20:3n3 or 6) levels	rs2229738	T	C	0.217219	0.0293891	1.4559e-13	8092	0.0705184	2.64371	0.00670736	54.629
Non-small cell lung cancer	Dihomo-linolenoylcarnitine (C20:3n3 or 6) levels	rs274556	G	A	0.246284	0.0163898	4.91564e-51	8092	0.294303	1.47435	0.0271532	225.801
Non-small cell lung cancer	Dihomo-linolenoylcarnitine (C20:3n3 or 6) levels	rs35131026	A	G	0.285653	0.0300329	1.88246e-21	8092	0.0671494	2.70163	0.0110587	90.4655
Non-small cell lung cancer	Dihomo-linolenoylcarnitine (C20:3n3 or 6) levels	rs4985124	G	T	-0.137514	0.016418	5.48637e-17	8092	0.300458	1.47689	0.00859716	70.1541
Non-small cell lung cancer	Dihomo-linolenoylcarnitine (C20:3n3 or 6) levels	rs61897793	A	G	0.238748	0.0195707	3.13779e-34	8092	0.180379	1.76049	0.0180635	148.822
Non-small cell lung cancer	Nervonoylcarnitine (C24:1) levels	rs11242109	T	G	-0.126411	0.0155821	4.95493e-16	7880	0.474126	1.38321	0.00828493	65.8139
Non-small cell lung cancer	Nervonoylcarnitine (C24:1) levels	rs17785370	T	A	-0.131829	0.0168562	5.24929e-15	7880	0.315769	1.49631	0.0077042	61.1649
Non-small cell lung cancer	Nervonoylcarnitine (C24:1) levels	rs2229738	T	C	0.197526	0.0301077	5.35734e-11	7880	0.0708932	2.67264	0.00543389	43.0421
Non-small cell lung cancer	Nervonoylcarnitine (C24:1) levels	rs7465511	T	C	0.209263	0.0174116	2.83903e-33	7880	0.259566	1.54562	0.0180053	144.447
Non-small cell lung cancer	Nervonoylcarnitine (C24:1) levels	rs7656006	C	T	0.232967	0.019803	5.96814e-32	7880	0.190234	1.7579	0.0172642	138.397
Non-small cell lung cancer	Dihomo-linoleoylcarnitine (C20:2) levels	rs11239541	T	C	0.0928116	0.0164318	1.62066e-08	7887	0.320984	1.45929	0.00402976	31.9032
Non-small cell lung cancer	Dihomo-linoleoylcarnitine (C20:2) levels	rs12210538	G	A	-0.317629	0.017681	3.69862e-72	7887	0.235201	1.57023	0.0393191	322.721
Non-small cell lung cancer	Dihomo-linoleoylcarnitine (C20:2) levels	rs156403	G	A	-0.167644	0.0167219	1.17842e-23	7887	0.704851	1.48505	0.0125864	100.509
Non-small cell lung cancer	Dihomo-linoleoylcarnitine (C20:2) levels	rs58310495	T	C	0.142514	0.0210267	1.22072e-11	7887	0.156262	1.86736	0.00579226	45.9381
Non-small cell lung cancer	Glycosyl ceramide (d18:1/20:0, d16:1/22:0) levels	rs11736427	T	A	0.121958	0.0157364	9.18309e-15	8259	0.369069	1.43011	0.00722171	60.0634
Non-small cell lung cancer	Glycosyl ceramide (d18:1/20:0, d16:1/22:0) levels	rs1871194	A	C	0.183716	0.0159503	1.07088e-30	8259	0.538395	1.44955	0.0158129	132.665
Non-small cell lung cancer	Glycosyl ceramide (d18:1/20:0, d16:1/22:0) levels	rs35818294	A	C	0.29805	0.0199722	2.32528e-50	8259	0.176848	1.81505	0.0262631	222.703
Non-small cell lung cancer	Glycosyl ceramide (d18:1/20:0, d16:1/22:0) levels	rs3750434	A	G	0.118903	0.015437	1.33476e-14	8259	0.425553	1.4029	0.00713392	59.328
Non-small cell lung cancer	Glycosyl ceramide (d18:1/20:0, d16:1/22:0) levels	rs438568	G	A	-0.115929	0.0156794	1.42802e-13	8259	0.615394	1.42493	0.00657714	54.667
Non-small cell lung cancer	Glycosyl ceramide (d18:1/20:0, d16:1/22:0) levels	rs7160525	A	G	0.159149	0.0203875	5.89287e-15	8259	0.164474	1.8528	0.00732596	60.9368
Non-small cell lung cancer	Docosahexaenoylcarnitine (C22:6) levels	rs12208357	T	C	0.182543	0.0330773	3.41524e-08	6287	0.0719326	2.62272	0.00482243	30.4558
Non-small cell lung cancer	Docosahexaenoylcarnitine (C22:6) levels	rs1746764	A	G	0.0976164	0.0176326	3.09251e-08	6287	0.436471	1.3981	0.00485283	30.6488
Non-small cell lung cancer	Docosahexaenoylcarnitine (C22:6) levels	rs270607	G	A	-0.113978	0.018624	9.36184e-10	6287	0.690844	1.47671	0.00592394	37.4538
Non-small cell lung cancer	N,N,N-trimethyl-5-aminovalerate levels	rs112201728	T	C	0.176096	0.0294943	2.36518e-09	8214	0.0689951	2.6731	0.00432208	35.647
Non-small cell lung cancer	N,N,N-trimethyl-5-aminovalerate levels	rs11239528	G	A	-0.114304	0.0173178	4.10109e-11	8214	0.247134	1.56953	0.00527704	43.565
Non-small cell lung cancer	N,N,N-trimethyl-5-aminovalerate levels	rs11871125	T	C	0.113223	0.0154553	2.37406e-13	8214	0.394753	1.40073	0.00649287	53.6679
Non-small cell lung cancer	N,N,N-trimethyl-5-aminovalerate levels	rs13357247	T	C	-0.239564	0.0345332	3.99947e-12	8214	0.0494076	3.12978	0.00582617	48.1249
Non-small cell lung cancer	N,N,N-trimethyl-5-aminovalerate levels	rs272857	A	G	-0.17937	0.0153843	2.05705e-31	8214	0.626691	1.3943	0.0162841	135.939
Non-small cell lung cancer	N,N,N-trimethyl-5-aminovalerate levels	rs9382940	T	C	0.114421	0.0206573	3.04241e-08	8214	0.162286	1.87219	0.00372217	30.6806
Non-small cell lung cancer	Eicosenoylcarnitine (C20:1) levels	rs12210538	G	A	-0.159442	0.0175029	8.27939e-20	8145	0.238098	1.57963	0.0100878	82.9823
Non-small cell lung cancer	Eicosenoylcarnitine (C20:1) levels	rs4705933	A	G	-0.112005	0.0154413	4.05933e-13	8145	0.618652	1.39357	0.00641986	52.6147
Non-small cell lung cancer	Eicosenoylcarnitine (C20:1) levels	rs77320796	G	A	0.0973792	0.0173797	2.10621e-08	8145	0.253572	1.56851	0.00384054	31.3941
Non-small cell lung cancer	Ximenoylcarnitine (C26:1) levels	rs12210538	G	A	-0.205048	0.0175629	1.70907e-31	8260	0.239083	1.5962	0.016238	136.307
Non-small cell lung cancer	Ximenoylcarnitine (C26:1) levels	rs12544463	G	A	0.150134	0.0168815	5.9271e-19	8260	0.266549	1.53427	0.00948684	79.0926
Non-small cell lung cancer	Ximenoylcarnitine (C26:1) levels	rs12737375	C	T	-0.230507	0.016149	3.18826e-46	8260	0.317057	1.46769	0.0240778	203.74
Non-small cell lung cancer	Ximenoylcarnitine (C26:1) levels	rs2510374	G	A	0.300986	0.0238374	1.50602e-36	8260	0.110936	2.16645	0.0189407	159.432
Non-small cell lung cancer	Ximenoylcarnitine (C26:1) levels	rs388891	G	C	-0.163214	0.0165257	5.27013e-23	8260	0.705832	1.50193	0.011674	97.5428
Non-small cell lung cancer	Ximenoylcarnitine (C26:1) levels	rs7101947	T	C	0.105862	0.0168119	3.03798e-10	8260	0.700671	1.52794	0.0047785	39.6503
Non-small cell lung cancer	Arachidonoylcarnitine (C20:4) levels	rs1171614	C	T	0.159195	0.0179704	8.09034e-19	8202	0.770986	1.62749	0.00947966	78.4772
Non-small cell lung cancer	Arachidonoylcarnitine (C20:4) levels	rs12210538	G	A	-0.466221	0.0165826	6.4145e-174	8202	0.237234	1.5018	0.0879218	790.457
Non-small cell lung cancer	Arachidonoylcarnitine (C20:4) levels	rs174554	G	A	-0.268577	0.0154667	1.52132e-67	8202	0.33596	1.40074	0.0354687	301.538
Non-small cell lung cancer	Arachidonoylcarnitine (C20:4) levels	rs2024635	A	G	-0.0923412	0.0153559	1.81671e-09	8202	0.618403	1.39071	0.00439052	36.161
Non-small cell lung cancer	Arachidonoylcarnitine (C20:4) levels	rs2199680	T	A	0.1379	0.0201465	7.6565e-12	8202	0.162061	1.82457	0.00568121	46.8521
Non-small cell lung cancer	Arachidonoylcarnitine (C20:4) levels	rs2229738	T	C	0.237725	0.0287409	1.3248e-16	8202	0.0700598	2.60292	0.00827421	68.4146
Non-small cell lung cancer	Arachidonoylcarnitine (C20:4) levels	rs4500751	T	C	-0.0924316	0.0159299	6.53755e-09	8202	0.310309	1.44269	0.00408904	33.6678
Non-small cell lung cancer	Arachidonoylcarnitine (C20:4) levels	rs635619	A	G	0.246663	0.0160037	1.34096e-53	8202	0.294075	1.44937	0.0281547	237.557
Non-small cell lung cancer	Arachidonoylcarnitine (C20:4) levels	rs71496604	G	A	0.298265	0.0293389	2.80676e-24	8202	0.0669517	2.65707	0.012447	103.352
Non-small cell lung cancer	2-butenoylglycine levels	rs1047891	A	C	0.262111	0.0180777	1.22702e-47	6253	0.325609	1.42951	0.0325364	210.225
Non-small cell lung cancer	2-butenoylglycine levels	rs596603	G	T	-0.138694	0.0169833	3.17508e-16	6253	0.566855	1.34297	0.0105563	66.6916
Non-small cell lung cancer	2-butenoylglycine levels	rs7524467	G	C	0.129504	0.0179485	5.38124e-13	6253	0.322254	1.41929	0.00825959	52.0607
Non-small cell lung cancer	(N(1) + N(8))-acetylspermidine levels	rs1187208	G	A	0.127625	0.0227854	2.12866e-08	8219	0.88155	2.06569	0.00380356	31.3732
Non-small cell lung cancer	(N(1) + N(8))-acetylspermidine levels	rs11981217	A	G	0.220555	0.0231468	1.59531e-21	8219	0.111497	2.09846	0.0109286	90.7929
Non-small cell lung cancer	(N(1) + N(8))-acetylspermidine levels	rs148381953	G	A	0.788665	0.0553901	5.29552e-46	8219	0.0179115	5.02159	0.0240781	202.731
Non-small cell lung cancer	(N(1) + N(8))-acetylspermidine levels	rs4240520	A	G	-0.259277	0.0221341	1.08192e-31	8219	0.874543	2.00665	0.0164247	137.216
Non-small cell lung cancer	(N(1) + N(8))-acetylspermidine levels	rs59540563	T	C	0.107283	0.0195995	4.40564e-08	8219	0.168214	1.77687	0.0036331	29.9621
Non-small cell lung cancer	(N(1) + N(8))-acetylspermidine levels	rs62492368	A	G	-0.260473	0.015934	4.57287e-60	8219	0.303374	1.44456	0.0314966	267.224
Non-small cell lung cancer	Octadecenedioate (C18:1-DC) levels	rs4149056	C	T	0.479794	0.0200349	9.73081e-127	8267	0.155145	1.82163	0.0648868	573.502
Non-small cell lung cancer	Octadecenedioate (C18:1-DC) levels	rs4762697	T	A	0.200516	0.0167302	4.24735e-33	8267	0.714179	1.52116	0.0170832	143.647
Non-small cell lung cancer	Octadecenedioate (C18:1-DC) levels	rs62107766	A	T	-0.163201	0.0163224	1.54552e-23	8267	0.296127	1.48408	0.0119512	99.9718
Non-small cell lung cancer	Octadecadienedioate (C18:2-DC) levels	rs147509526	T	C	0.38976	0.0660181	3.55154e-09	8231	0.0135876	5.98948	0.0042178	34.8553
Non-small cell lung cancer	Octadecadienedioate (C18:2-DC) levels	rs2108622	T	C	-0.168743	0.0164704	1.24348e-24	8231	0.296643	1.49427	0.0125948	104.965
Non-small cell lung cancer	Octadecadienedioate (C18:2-DC) levels	rs4149056	C	T	0.557749	0.0200331	1.36917e-170	8231	0.155441	1.8175	0.0860873	775.142
Non-small cell lung cancer	Octadecadienedioate (C18:2-DC) levels	rs4762697	T	A	0.235804	0.0168823	2.46032e-44	8231	0.714615	1.53164	0.0231588	195.092
Non-small cell lung cancer	3-carboxy-4-methyl-5-pentyl-2-furanpropionate (3-CMPFP) levels	rs113513789	A	G	0.201183	0.0322895	4.64662e-10	8234	0.0597106	2.92999	0.00469366	38.8204
Non-small cell lung cancer	3-carboxy-4-methyl-5-pentyl-2-furanpropionate (3-CMPFP) levels	rs1341164	C	T	0.201407	0.0168568	6.64301e-33	8234	0.282341	1.52961	0.0170462	142.757
Non-small cell lung cancer	3-carboxy-4-methyl-5-pentyl-2-furanpropionate (3-CMPFP) levels	rs55671363	C	T	-0.110698	0.0187452	3.51784e-09	8234	0.206495	1.70097	0.0042185	34.8738
Non-small cell lung cancer	3-carboxy-4-methyl-5-pentyl-2-furanpropionate (3-CMPFP) levels	rs72551330	C	T	0.617646	0.0631631	1.39146e-22	8234	0.0146558	5.73151	0.0114824	95.6208
Non-small cell lung cancer	3-hydroxybutyroylglycine levels	rs1047891	A	C	0.323747	0.0153364	6.48189e-99	8171	0.310214	1.38631	0.0517283	445.62
Non-small cell lung cancer	3-hydroxybutyroylglycine levels	rs596603	G	T	-0.102531	0.0145144	1.61633e-12	8171	0.57194	1.31201	0.00607153	49.9013
Non-small cell lung cancer	3-hydroxybutyroylglycine levels	rs7541058	T	C	0.155071	0.0151517	1.38819e-24	8171	0.336896	1.36962	0.0126601	104.746
Non-small cell lung cancer	Glycine conjugate of C10H14O2 (1) levels	rs12566735	T	C	0.210013	0.0241152	3.07319e-18	8128	0.115854	2.17412	0.00924697	75.8421
Non-small cell lung cancer	Glycine conjugate of C10H14O2 (1) levels	rs13431728	T	C	-0.202782	0.0356244	1.25399e-08	8128	0.0511094	3.21173	0.00397154	32.4014
Non-small cell lung cancer	Glycine conjugate of C10H14O2 (1) levels	rs143966491	A	G	0.398383	0.032061	1.89366e-35	8128	0.0620609	2.89047	0.0186464	154.4
Non-small cell lung cancer	Glycine conjugate of C10H14O2 (1) levels	rs2130525	C	T	-0.119218	0.015766	3.97841e-14	8128	0.607041	1.42139	0.00698745	57.1795
Non-small cell lung cancer	Glyco-beta-muricholate levels	rs117209214	A	G	0.522151	0.0927191	1.78609e-08	7206	0.00805779	7.87075	0.00438301	31.7142
Non-small cell lung cancer	Glyco-beta-muricholate levels	rs148982377	C	T	0.889039	0.0427024	2.88759e-96	7206	0.0369674	3.62493	0.056753	433.448
Non-small cell lung cancer	Glyco-beta-muricholate levels	rs62471929	G	A	-0.254162	0.0384991	4.06285e-11	7206	0.0490866	3.26812	0.00601349	43.5833
Non-small cell lung cancer	Glycine conjugate of C10H12O2 levels	rs13200784	T	A	0.128732	0.0204231	2.91441e-10	6177	0.255673	1.60513	0.00639304	39.731
Non-small cell lung cancer	Glycine conjugate of C10H12O2 levels	rs2065996	A	G	0.149179	0.0233265	1.60282e-10	6177	0.174817	1.83332	0.00657979	40.8993
Non-small cell lung cancer	Glycine conjugate of C10H12O2 levels	rs2130525	C	T	-0.10661	0.0179462	2.84093e-09	6177	0.599659	1.41046	0.00568249	35.2899
Non-small cell lung cancer	N-acetyl-2-aminooctanoate levels	rs13408433	A	G	0.550866	0.0167852	3.20261e-236	8253	0.224806	1.52487	0.115464	1077.06
Non-small cell lung cancer	N-acetyl-2-aminooctanoate levels	rs144025042	A	G	-0.416904	0.073333	1.3075e-08	8253	0.0105398	6.66201	0.00390183	32.3201
Non-small cell lung cancer	N-acetyl-2-aminooctanoate levels	rs380342	A	G	0.122847	0.0201898	1.16793e-09	8253	0.159306	1.83416	0.00446698	37.0224
Non-small cell lung cancer	3-formylindole levels	rs10000291	T	C	0.0954508	0.0151521	2.98559e-10	8256	0.377733	1.37676	0.00478482	39.6838
Non-small cell lung cancer	3-formylindole levels	rs11647808	A	C	0.177857	0.026839	3.42996e-11	8256	0.0790336	2.43866	0.00529225	43.9146
Non-small cell lung cancer	3-formylindole levels	rs1165211	C	T	0.0995025	0.015874	3.65099e-10	8256	0.301662	1.44235	0.00473771	39.2912
Non-small cell lung cancer	3-formylindole levels	rs2977995	G	A	0.275053	0.0164742	1.403e-62	8256	0.747545	1.49689	0.0326689	278.756
Non-small cell lung cancer	3-formylindole levels	rs5751777	T	C	0.382782	0.0141867	2.41856e-160	8256	0.590567	1.28904	0.0810525	728.015
Non-small cell lung cancer	Gamma-glutamylcitrulline levels	rs10901047	C	T	0.0958141	0.0161926	3.27591e-09	8163	0.417034	1.46299	0.00427192	35.0127
Non-small cell lung cancer	Gamma-glutamylcitrulline levels	rs17536777	G	A	-0.119949	0.0213038	1.79802e-08	8163	0.159619	1.92478	0.00386947	31.7014
Non-small cell lung cancer	Gamma-glutamylcitrulline levels	rs35594	A	G	-0.115555	0.0174221	3.2965e-11	8163	0.282336	1.57407	0.00536165	43.9923
Non-small cell lung cancer	Gamma-glutamylcitrulline levels	rs3732055	C	A	0.0996742	0.0155205	1.34399e-10	8163	0.475947	1.40227	0.0050283	41.2434
Non-small cell lung cancer	Dodecadienoate (12:2) levels	rs11644358	A	G	0.162427	0.0211176	1.45361e-14	8244	0.148718	1.9174	0.0071267	59.1599
Non-small cell lung cancer	Dodecadienoate (12:2) levels	rs146968042	T	C	-0.370281	0.0517045	7.98123e-13	8244	0.0214303	4.69459	0.00618414	51.2869
Non-small cell lung cancer	Dodecadienoate (12:2) levels	rs151154986	A	G	-0.604805	0.0437026	1.48015e-43	8244	0.0295118	3.96804	0.0227095	191.521
Non-small cell lung cancer	Dodecadienoate (12:2) levels	rs2338201	C	G	0.11876	0.0152413	6.59772e-15	8244	0.605298	1.38386	0.00731267	60.715
Non-small cell lung cancer	Dodecadienoate (12:2) levels	rs660560	G	A	0.0889172	0.0161566	3.72406e-08	8244	0.315031	1.46696	0.00366139	30.2881
Non-small cell lung cancer	N,N-dimethylalanine levels	rs12356193	G	A	-0.14051	0.0210071	2.25178e-11	8219	0.165834	1.90448	0.00541515	44.7386
Non-small cell lung cancer	N,N-dimethylalanine levels	rs17279437	A	G	0.221212	0.025695	7.35966e-18	8219	0.0991962	2.32948	0.00893937	74.1174
Non-small cell lung cancer	N,N-dimethylalanine levels	rs36039116	T	G	0.116618	0.0164717	1.44287e-12	8219	0.341091	1.4933	0.00606317	50.125
Non-small cell lung cancer	N,N-dimethylalanine levels	rs644173	C	T	-0.0998628	0.0176105	1.42274e-08	8219	0.738465	1.59655	0.00389811	32.1562
Non-small cell lung cancer	N,N-dimethylalanine levels	rs860081	A	T	0.31165	0.0565641	3.59473e-08	8219	0.019186	5.12803	0.00368076	30.3566
Non-small cell lung cancer	N-acetyl-isoputreanine levels	rs10445262	G	A	-0.153063	0.0175429	2.65992e-18	8236	0.246236	1.59206	0.00916073	76.1268
Non-small cell lung cancer	N-acetyl-isoputreanine levels	rs11753995	A	G	0.140186	0.0201824	3.75909e-12	8236	0.164472	1.8316	0.00582526	48.2463
Non-small cell lung cancer	N-acetyl-isoputreanine levels	rs12208357	T	C	0.221439	0.0292732	3.89121e-14	8236	0.0694546	2.65661	0.00690159	57.2226
Non-small cell lung cancer	N-acetyl-isoputreanine levels	rs12408101	G	T	-0.100074	0.0170562	4.43022e-09	8236	0.274776	1.54789	0.00416347	34.4253
Non-small cell lung cancer	N-acetyl-isoputreanine levels	rs62492368	A	G	0.32387	0.0161108	6.98965e-90	8236	0.303726	1.46209	0.046783	404.117
Non-small cell lung cancer	2-hydroxysebacate levels	rs1126742	G	A	-0.188676	0.0232855	5.37533e-16	7865	0.126973	2.06507	0.00828062	65.6542
Non-small cell lung cancer	2-hydroxysebacate levels	rs2779500	G	C	-0.0910714	0.0166351	4.38381e-08	7865	0.612099	1.47528	0.00379728	29.9718
Non-small cell lung cancer	2-hydroxysebacate levels	rs74637339	A	T	0.362955	0.0343656	4.49058e-26	7865	0.0528901	3.04771	0.0139879	111.547
Non-small cell lung cancer	6-bromotryptophan levels	rs1165181	A	T	-0.138282	0.017096	6.03517e-16	8214	0.292546	1.54943	0.007904	65.4248
Non-small cell lung cancer	6-bromotryptophan levels	rs117463339	C	G	-0.90152	0.0451165	7.89229e-89	8214	0.0297096	4.08896	0.0463673	399.282
Non-small cell lung cancer	6-bromotryptophan levels	rs117768308	G	A	-0.226519	0.0406495	2.51098e-08	8214	0.0380661	3.68411	0.00376713	31.0527
Non-small cell lung cancer	6-bromotryptophan levels	rs146532334	T	C	0.323697	0.035437	6.57481e-20	8214	0.0501832	3.2117	0.0100583	83.4379
Non-small cell lung cancer	6-bromotryptophan levels	rs61744423	C	T	-0.417786	0.045136	2.11927e-20	8214	0.0301756	4.09073	0.0103254	85.6765
Non-small cell lung cancer	6-bromotryptophan levels	rs7108760	G	A	-0.192515	0.020513	6.29018e-21	8214	0.825197	1.85912	0.0106118	88.0787
Non-small cell lung cancer	Indoleacetoylcarnitine levels	rs1171617	T	G	0.150283	0.0189893	2.49104e-15	7777	0.771261	1.67462	0.00799129	62.6328
Non-small cell lung cancer	Indoleacetoylcarnitine levels	rs145706482	A	C	-0.34597	0.0485007	9.79964e-13	7777	0.0263702	4.27715	0.00650201	50.884
Non-small cell lung cancer	Indoleacetoylcarnitine levels	rs148153141	G	A	0.48529	0.053491	1.16456e-19	7777	0.0213233	4.71723	0.0104753	82.3078
Non-small cell lung cancer	Indoleacetoylcarnitine levels	rs148539803	T	C	-0.647637	0.0827167	4.89535e-15	7777	0.00904444	7.29456	0.00782286	61.3023
Non-small cell lung cancer	Indoleacetoylcarnitine levels	rs189297030	G	C	0.458905	0.0606911	3.98992e-14	7777	0.0164991	5.35218	0.00729984	57.1736
Non-small cell lung cancer	Indoleacetoylcarnitine levels	rs2271062	A	C	0.41549	0.0306003	5.41055e-42	7777	0.0692814	2.69856	0.0231628	184.361
Non-small cell lung cancer	Indoleacetoylcarnitine levels	rs28415528	A	G	0.155435	0.0167291	1.52456e-20	7777	0.320447	1.47529	0.0109814	86.3282
Non-small cell lung cancer	Indoleacetoylcarnitine levels	rs34927101	T	C	-0.681713	0.0613874	1.18483e-28	7777	0.0163491	5.41359	0.0156138	123.323
Non-small cell lung cancer	3-indoleglyoxylic acid levels	rs10988130	G	A	-0.232885	0.017906	1.13233e-38	7848	0.25	1.58627	0.0211044	169.155
Non-small cell lung cancer	3-indoleglyoxylic acid levels	rs11647808	A	C	0.166628	0.0288147	7.3485e-09	7848	0.0793205	2.55266	0.00424397	33.4401
Non-small cell lung cancer	3-indoleglyoxylic acid levels	rs5751777	T	C	0.319109	0.0154785	1.96016e-94	7848	0.594707	1.37122	0.0513879	425.031
Non-small cell lung cancer	11beta-hydroxyandrosterone glucuronide levels	rs10514121	A	G	0.286687	0.0503116	1.21063e-08	8081	0.0219331	4.52273	0.00400295	32.4698
Non-small cell lung cancer	11beta-hydroxyandrosterone glucuronide levels	rs141232858	C	A	0.3626	0.0303363	6.28719e-33	8081	0.060882	2.72706	0.0173764	142.866
Non-small cell lung cancer	11beta-hydroxyandrosterone glucuronide levels	rs72790679	A	G	-0.454672	0.0569641	1.44302e-15	8081	0.0166189	5.12075	0.00782393	63.708
Non-small cell lung cancer	11beta-hydroxyandrosterone glucuronide levels	rs9282858	T	C	-0.430671	0.0406957	3.58438e-26	8081	0.0337477	3.65831	0.0136728	111.994
Non-small cell lung cancer	11beta-hydroxyandrosterone glucuronide levels	rs972283	G	A	0.0810732	0.0146239	2.95818e-08	8081	0.517226	1.31461	0.00378985	30.7346
Non-small cell lung cancer	2-ketocaprylate levels	rs13410232	T	A	-0.297847	0.0183057	1.59332e-59	8240	0.223487	1.66169	0.0311354	264.736
Non-small cell lung cancer	2-ketocaprylate levels	rs144025042	A	G	-0.450233	0.0759533	3.07108e-09	8240	0.0106162	6.89462	0.00424728	35.1383
Non-small cell lung cancer	2-ketocaprylate levels	rs414700	G	T	0.139368	0.0210051	3.24622e-11	8240	0.159188	1.90673	0.00531545	44.0227
Non-small cell lung cancer	2-ketocaprylate levels	rs74637339	A	T	0.277383	0.0347503	1.4378e-15	8240	0.0525451	3.15444	0.00767494	63.7151
Non-small cell lung cancer	3-hydroxyhexanoylcarnitine (1) levels	rs1046675	G	A	0.119147	0.021356	2.41763e-08	8227	0.136732	1.93705	0.00377008	31.1262
Non-small cell lung cancer	3-hydroxyhexanoylcarnitine (1) levels	rs1171617	T	G	0.173188	0.0178359	2.731e-22	8227	0.768598	1.61777	0.0113334	94.2856
Non-small cell lung cancer	3-hydroxyhexanoylcarnitine (1) levels	rs7541058	T	C	0.124184	0.0155279	1.26976e-15	8227	0.336628	1.40842	0.00771624	63.9596
Non-small cell lung cancer	Lithocholate sulfate (1) levels	rs10425975	A	G	0.227308	0.0210856	4.26735e-27	7891	0.835107	1.87306	0.0145173	116.214
Non-small cell lung cancer	Lithocholate sulfate (1) levels	rs11045856	G	T	-0.190211	0.0179776	3.67171e-26	7891	0.238262	1.59697	0.0139916	111.946
Non-small cell lung cancer	Lithocholate sulfate (1) levels	rs2417966	G	C	0.122852	0.0180079	8.97304e-12	7891	0.248883	1.59967	0.00586492	46.5413
Non-small cell lung cancer	Succinoyltaurine levels	rs12076680	A	G	-0.102077	0.0158748	1.27497e-10	7897	0.524924	1.41072	0.00520977	41.3465
Non-small cell lung cancer	Succinoyltaurine levels	rs1341761	A	C	-0.194097	0.0216383	2.96317e-19	7897	0.14864	1.92289	0.0100887	80.4621
Non-small cell lung cancer	Succinoyltaurine levels	rs2108622	T	C	-0.336663	0.0165042	1.7209e-92	7897	0.292887	1.46665	0.050066	416.104
Non-small cell lung cancer	Succinoyltaurine levels	rs324420	A	C	0.392985	0.0184358	7.99762e-101	7897	0.210283	1.6383	0.0544218	454.389
Non-small cell lung cancer	Undecenoylcarnitine (C11:1) levels	rs10826337	A	G	0.0874092	0.0156444	2.30689e-08	8253	0.40472	1.42123	0.00376921	31.2174
Non-small cell lung cancer	Undecenoylcarnitine (C11:1) levels	rs111225879	A	T	0.187152	0.0311003	1.76908e-09	8253	0.0629965	2.82534	0.0043697	36.2126
Non-small cell lung cancer	Undecenoylcarnitine (C11:1) levels	rs1126742	G	A	0.264169	0.0224183	4.74146e-32	8253	0.130414	2.03661	0.0165502	138.854
Non-small cell lung cancer	Undecenoylcarnitine (C11:1) levels	rs58231493	T	C	0.251531	0.0154075	6.52961e-60	8253	0.423544	1.39971	0.03129	266.513
Non-small cell lung cancer	Undecenoylcarnitine (C11:1) levels	rs6693388	C	T	0.167916	0.0162666	5.55884e-25	8253	0.315984	1.47776	0.01275	106.559
Non-small cell lung cancer	Undecenoylcarnitine (C11:1) levels	rs78029652	G	A	-0.492309	0.089134	3.32794e-08	8253	0.00722614	8.09747	0.00368366	30.5062
Non-small cell lung cancer	Undecenoylcarnitine (C11:1) levels	rs8009347	C	T	0.0964059	0.0151507	1.97699e-10	8253	0.474323	1.37638	0.00488325	40.4894
Non-small cell lung cancer	Pregnenetriol disulfate levels	rs2011425	G	T	-0.161655	0.0257084	3.21544e-10	8228	0.0797723	2.33197	0.00478362	39.5392
Non-small cell lung cancer	Pregnenetriol disulfate levels	rs212100	C	T	0.558046	0.0183277	1.26548e-203	8228	0.839349	1.66247	0.101288	927.095
Non-small cell lung cancer	Pregnenetriol disulfate levels	rs4149056	C	T	0.105831	0.0192867	4.08145e-08	8228	0.155699	1.74946	0.00364699	30.1099
Non-small cell lung cancer	Pregnenetriol disulfate levels	rs62461553	A	C	-0.101178	0.0142629	1.30476e-12	8228	0.433665	1.29376	0.00608022	50.3218
Non-small cell lung cancer	Pregnenetriol disulfate levels	rs72838150	A	G	-0.181177	0.0298536	1.28838e-09	8228	0.0590633	2.70797	0.00445742	36.8309
Non-small cell lung cancer	Tetradecadienedioate (C14:2-DC) levels	rs11626972	G	A	-0.310256	0.0155846	3.47873e-88	7857	0.41113	1.38141	0.0480314	396.323
Non-small cell lung cancer	Tetradecadienedioate (C14:2-DC) levels	rs116960637	A	G	-0.323055	0.0560141	8.05095e-09	7857	0.0190464	4.96507	0.00421674	33.2628
Non-small cell lung cancer	Tetradecadienedioate (C14:2-DC) levels	rs1871395	G	A	0.131372	0.0208371	2.88706e-10	7857	0.159228	1.84699	0.00503492	39.7494
Non-small cell lung cancer	Tetradecadienedioate (C14:2-DC) levels	rs603424	A	G	-0.169129	0.0201089	4.07881e-17	7857	0.174731	1.78245	0.00892524	70.7391
Non-small cell lung cancer	Pregnenetriol sulfate levels	rs10252509	C	T	-0.0788992	0.0141053	2.22408e-08	8233	0.696748	1.27986	0.00378687	31.2882
Non-small cell lung cancer	Pregnenetriol sulfate levels	rs212100	C	T	0.256302	0.0174292	5.95418e-49	8233	0.838528	1.58145	0.0255996	216.246
Non-small cell lung cancer	Pregnenetriol sulfate levels	rs3755320	A	C	-0.192982	0.0228515	3.03863e-17	8233	0.0847117	2.07345	0.00859023	71.3188
Non-small cell lung cancer	Pregnenetriol sulfate levels	rs4149056	C	T	0.0966057	0.0176714	4.58278e-08	8233	0.155787	1.60343	0.00361774	29.8857
Non-small cell lung cancer	Pregnenetriol sulfate levels	rs7196272	C	G	0.141462	0.025448	2.7153e-08	8233	0.0689295	2.30905	0.00374018	30.901
Non-small cell lung cancer	Pregnenetriol sulfate levels	rs74787288	G	C	0.151331	0.0272419	2.77512e-08	8233	0.0589238	2.47182	0.00373511	30.8589
Non-small cell lung cancer	Taurochenodeoxycholic acid 3-sulfate levels	rs11239549	G	A	-0.111529	0.0192142	6.45538e-09	7157	0.242651	1.6255	0.00468685	33.6923
Non-small cell lung cancer	Taurochenodeoxycholic acid 3-sulfate levels	rs12945042	T	C	0.119943	0.0177118	1.27059e-11	7157	0.334596	1.4984	0.00636854	45.859
Non-small cell lung cancer	Taurochenodeoxycholic acid 3-sulfate levels	rs144846334	A	G	-0.535691	0.0789064	1.12958e-11	7157	0.0112029	6.67541	0.00640038	46.0897
Non-small cell lung cancer	Taurochenodeoxycholic acid 3-sulfate levels	rs147592063	T	G	0.785135	0.14308	4.07952e-08	7157	0.00336464	12.1044	0.0041908	30.1114
Non-small cell lung cancer	Taurochenodeoxycholic acid 3-sulfate levels	rs212100	C	T	0.18455	0.0229219	8.19486e-16	7157	0.8439	1.93917	0.00897843	64.8227
Non-small cell lung cancer	Taurochenodeoxycholic acid 3-sulfate levels	rs4738684	G	A	-0.112302	0.0174383	1.19488e-10	7157	0.65724	1.47526	0.00576298	41.4731
Non-small cell lung cancer	Taurochenodeoxycholic acid 3-sulfate levels	rs55971546	T	C	0.345887	0.0378278	6.03366e-20	7157	0.0505178	3.2002	0.0115502	83.6077
Non-small cell lung cancer	Hydroxypalmitoyl sphingomyelin (d18:1/16:0(OH)) levels	rs1260326	C	T	0.0849292	0.0153285	3.01404e-08	8260	0.587611	1.39312	0.00370364	30.6983
Non-small cell lung cancer	Hydroxypalmitoyl sphingomyelin (d18:1/16:0(OH)) levels	rs174568	T	C	0.281473	0.0156069	1.03188e-72	8260	0.338794	1.41843	0.0378955	325.267
Non-small cell lung cancer	Hydroxypalmitoyl sphingomyelin (d18:1/16:0(OH)) levels	rs28795074	A	G	-0.167131	0.0298664	2.19404e-08	8260	0.075	2.71439	0.00377772	31.3147
Non-small cell lung cancer	Levulinoylcarnitine levels	rs112106551	G	A	-0.179547	0.0322422	2.56649e-08	7197	0.07101	2.73527	0.00429149	31.0104
Non-small cell lung cancer	Levulinoylcarnitine levels	rs1171616	T	G	0.137117	0.0202439	1.25928e-11	7197	0.775482	1.71739	0.00633582	45.8769
Non-small cell lung cancer	Levulinoylcarnitine levels	rs200374463	T	G	0.387677	0.0363795	1.62649e-26	7197	0.0548509	3.08626	0.015538	113.56
Non-small cell lung cancer	Levulinoylcarnitine levels	rs662138	G	C	-0.167147	0.0218161	1.83564e-14	7197	0.17263	1.85077	0.00809251	58.7007
Non-small cell lung cancer	Deoxycholic acid 12-sulfate levels	rs11045806	A	G	-0.183065	0.0208111	1.41184e-18	7438	0.182053	1.79483	0.0102988	77.3785
Non-small cell lung cancer	Deoxycholic acid 12-sulfate levels	rs17222723	A	T	-0.286615	0.0352469	4.23544e-16	7438	0.0566025	3.03983	0.00881397	66.1235
Non-small cell lung cancer	Deoxycholic acid 12-sulfate levels	rs4149056	C	T	0.406891	0.0215012	7.21905e-80	7438	0.160813	1.85435	0.0459477	358.122
Non-small cell lung cancer	Deoxycholic acid 12-sulfate levels	rs76531193	A	T	-0.219784	0.022263	5.49785e-23	7438	0.156727	1.92005	0.0129369	97.4596
Non-small cell lung cancer	Vanillic acid glycine levels	rs114538296	C	A	0.485674	0.0735864	4.11034e-11	7512	0.0123268	6.37787	0.00576691	43.5607
Non-small cell lung cancer	Vanillic acid glycine levels	rs34199055	T	C	-0.126919	0.0231726	4.3225e-08	7512	0.148596	2.00841	0.00397862	29.9988
Non-small cell lung cancer	Vanillic acid glycine levels	rs3799340	T	C	0.112088	0.0163168	6.4445e-12	7512	0.430149	1.41421	0.00624436	47.1898
Non-small cell lung cancer	Vanillic acid glycine levels	rs8106748	A	G	0.158043	0.0204763	1.17857e-14	7512	0.191175	1.77472	0.00787003	59.5727
Non-small cell lung cancer	(S)-a-amino-omega-caprolactam levels	rs118162901	G	A	-0.292046	0.0511374	1.12313e-08	8185	0.0189556	4.62645	0.00396995	32.6156
Non-small cell lung cancer	(S)-a-amino-omega-caprolactam levels	rs1570805	T	C	0.140763	0.0229274	8.27775e-10	8185	0.106352	2.07426	0.00458521	37.6936
Non-small cell lung cancer	(S)-a-amino-omega-caprolactam levels	rs2863979	A	G	-0.0912402	0.0157196	6.46592e-09	8185	0.718054	1.42217	0.00410008	33.6891
Non-small cell lung cancer	Metabolonic lactone sulfate levels	rs10278040	A	G	-0.408715	0.0349303	1.26137e-31	8203	0.0492647	3.16365	0.0164202	136.91
Non-small cell lung cancer	Metabolonic lactone sulfate levels	rs296391	T	C	0.159946	0.0208886	1.90193e-14	8203	0.839218	1.89189	0.00709851	58.6311
Non-small cell lung cancer	Metabolonic lactone sulfate levels	rs4149056	C	T	0.456077	0.0203329	1.9828e-111	8203	0.15654	1.84156	0.0578033	503.127
Non-small cell lung cancer	Metabolonic lactone sulfate levels	rs4299376	T	G	0.0983145	0.0164331	2.19456e-09	8203	0.685493	1.48835	0.00434548	35.7928
Non-small cell lung cancer	Metabolonic lactone sulfate levels	rs4762697	T	A	0.178699	0.0169938	7.32619e-26	8203	0.714464	1.53914	0.0133039	110.577
Non-small cell lung cancer	Metabolonic lactone sulfate levels	rs57991629	C	T	0.173928	0.0192353	1.53719e-19	8203	0.196107	1.74215	0.00987111	81.76
Non-small cell lung cancer	Metabolonic lactone sulfate levels	rs62471929	G	A	0.28152	0.0344371	2.96098e-16	8203	0.0522736	3.11898	0.00808302	66.8291
Non-small cell lung cancer	Metabolonic lactone sulfate levels	rs776746	C	T	0.929459	0.029496	6.06733e-218	8203	0.936493	2.67146	0.108002	992.966
Non-small cell lung cancer	2-hydroxy-4-(methylthio)butanoic acid levels	rs10766467	C	T	-0.170109	0.0148559	2.33439e-30	8255	0.539916	1.34976	0.0156387	131.116
Non-small cell lung cancer	2-hydroxy-4-(methylthio)butanoic acid levels	rs2765527	C	T	-0.436372	0.0142751	3.18996e-205	8255	0.493491	1.29699	0.101709	934.449
Non-small cell lung cancer	2-hydroxy-4-(methylthio)butanoic acid levels	rs490379	C	A	-0.124448	0.0218311	1.19464e-08	8255	0.13616	1.98351	0.00392199	32.4956
Non-small cell lung cancer	2-hydroxy-4-(methylthio)butanoic acid levels	rs6425192	C	T	-0.121753	0.0159879	2.63037e-14	8255	0.320929	1.45261	0.00697788	57.9931
Non-small cell lung cancer	(2 or 3)-decenoate (10:1n7 or n8) levels	rs146968042	T	C	-0.306001	0.0519616	3.88588e-09	8124	0.0214954	4.68347	0.00425175	34.6801
Non-small cell lung cancer	(2 or 3)-decenoate (10:1n7 or n8) levels	rs151154986	A	G	-0.345378	0.0444053	7.37651e-15	8124	0.0293248	4.00239	0.00739323	60.495
Non-small cell lung cancer	(2 or 3)-decenoate (10:1n7 or n8) levels	rs659305	G	A	0.15819	0.016168	1.31698e-22	8124	0.315962	1.45727	0.0116491	95.7294
Non-small cell lung cancer	Cis-3,4-methyleneheptanoylcarnitine levels	rs1171615	T	C	0.151311	0.0184204	2.13395e-16	8259	0.77086	1.67403	0.00810562	67.475
Non-small cell lung cancer	Cis-3,4-methyleneheptanoylcarnitine levels	rs2999541	C	G	-0.102003	0.0156807	7.76739e-11	8259	0.625607	1.42505	0.00509862	42.3151
Non-small cell lung cancer	Cis-3,4-methyleneheptanoylcarnitine levels	rs662138	G	C	-0.245472	0.0198946	5.61071e-35	8259	0.174671	1.808	0.0181041	152.242
Non-small cell lung cancer	Cis-3,4-methyleneheptanoylcarnitine levels	rs80254170	G	A	-0.257157	0.0284005	1.36992e-19	8259	0.0752636	2.58101	0.00983176	81.9869
Non-small cell lung cancer	Tetrahydrocortisol glucuronide levels	rs11568591	A	G	-0.161466	0.0270844	2.49838e-09	8182	0.0690858	2.4499	0.00432601	35.5405
Non-small cell lung cancer	Tetrahydrocortisol glucuronide levels	rs138762595	A	G	-0.474498	0.0617383	1.52233e-14	8182	0.0128173	5.5845	0.00716938	59.069
Non-small cell lung cancer	Tetrahydrocortisol glucuronide levels	rs3857868	A	T	0.137995	0.0168607	2.7365e-16	8182	0.78179	1.52512	0.00812232	66.9847
Non-small cell lung cancer	Tetrahydrocortisol glucuronide levels	rs4804669	G	A	-0.107957	0.0171366	2.98008e-10	8182	0.778517	1.55008	0.00482833	39.6874
Non-small cell lung cancer	Cis-3,4-methyleneheptanoylglycine levels	rs1047891	A	C	0.386311	0.0160956	2.70763e-127	8106	0.310938	1.44914	0.0663648	576.05
Non-small cell lung cancer	Cis-3,4-methyleneheptanoylglycine levels	rs12087626	A	C	-0.0944913	0.0165709	1.18249e-08	8106	0.304889	1.49193	0.00399625	32.5156
Non-small cell lung cancer	Cis-3,4-methyleneheptanoylglycine levels	rs324420	A	C	0.135759	0.0188026	5.18994e-13	8106	0.209363	1.69286	0.00639171	52.1316
Non-small cell lung cancer	Cis-3,4-methyleneheptanoylglycine levels	rs596603	G	T	-0.140846	0.0153354	4.13903e-20	8106	0.571464	1.3807	0.0103015	84.3527
Non-small cell lung cancer	Picolinate levels	rs1047891	A	C	-0.104752	0.017993	5.82115e-09	7051	0.305733	1.51088	0.00478527	33.8936
Non-small cell lung cancer	Picolinate levels	rs164749	G	T	0.14552	0.0164579	9.40488e-19	7051	0.476969	1.38197	0.0109693	78.1802
Non-small cell lung cancer	Picolinate levels	rs77863699	C	T	0.539266	0.051931	2.92349e-25	7051	0.0258486	4.36066	0.0150672	107.833
Non-small cell lung cancer	Trans-4-hydroxyproline levels	rs11891502	G	A	-0.124263	0.0224032	2.9119e-08	8252	0.130459	2.03512	0.00371529	30.7655
Non-small cell lung cancer	Trans-4-hydroxyproline levels	rs3761097	T	C	0.218983	0.033857	9.9384e-11	8252	0.0542805	3.07559	0.00504514	41.8335
Non-small cell lung cancer	Trans-4-hydroxyproline levels	rs57173949	C	T	-0.421069	0.0723318	5.83757e-09	8252	0.0113042	6.57066	0.00409085	33.8882
Non-small cell lung cancer	Gamma-glutamyltyrosine levels	rs12206654	C	T	0.188854	0.0219253	7.08544e-18	8221	0.144701	1.98796	0.00894622	74.1927
Non-small cell lung cancer	Gamma-glutamyltyrosine levels	rs150851429	C	G	0.415012	0.0629792	4.40824e-11	8221	0.0149847	5.71031	0.00525557	43.4237
Non-small cell lung cancer	Gamma-glutamyltyrosine levels	rs2006092	G	A	-0.0965236	0.0158847	1.22829e-09	8221	0.373356	1.44026	0.00447243	36.924
Non-small cell lung cancer	Gamma-glutamylglutamine levels	rs200426740	A	C	0.264435	0.0432091	9.36401e-10	8217	0.0344785	3.9168	0.00453842	37.4531
Non-small cell lung cancer	Gamma-glutamylglutamine levels	rs2657879	G	A	-0.21245	0.0193581	5.05459e-28	8217	0.194492	1.75477	0.0144497	120.445
Non-small cell lung cancer	Gamma-glutamylglutamine levels	rs924138	C	T	0.116171	0.0161686	6.72268e-13	8217	0.610616	1.46565	0.00624486	51.6239
Non-small cell lung cancer	Citrate levels	rs17250977	G	A	-0.237139	0.0368552	1.24006e-10	8260	0.0423482	3.34957	0.0049884	41.4008
Non-small cell lung cancer	Citrate levels	rs1771540	A	T	-0.149545	0.0153285	1.73803e-22	8260	0.623694	1.39312	0.0113944	95.1797
Non-small cell lung cancer	Citrate levels	rs2921603	C	T	0.0947137	0.0154014	7.76319e-10	8260	0.46172	1.39975	0.00455875	37.8186
Non-small cell lung cancer	Citrate levels	rs75448233	T	C	0.269253	0.0330249	3.54878e-16	8260	0.0545377	3.00145	0.00798512	66.4719
Non-small cell lung cancer	Citrate levels	rs78727666	T	C	-0.141163	0.0237601	2.82995e-09	8260	0.111232	2.15943	0.00425616	35.2976
Non-small cell lung cancer	Urate levels	rs12363578	T	C	-0.0843752	0.01452	6.21204e-09	8264	0.410342	1.31996	0.00407043	33.7673
Non-small cell lung cancer	Urate levels	rs144853353	T	G	-0.293176	0.0533369	3.86991e-08	8264	0.0175907	4.84867	0.0036436	30.2135
Non-small cell lung cancer	Urate levels	rs2231142	T	G	0.139562	0.0223072	3.93992e-10	8264	0.110586	2.02787	0.00471527	39.1421
Non-small cell lung cancer	Urate levels	rs77026520	G	A	0.325186	0.0577686	1.81142e-08	8264	0.0150079	5.25154	0.00382061	31.6869
Non-small cell lung cancer	Urate levels	rs9994216	T	G	0.27233	0.015667	1.12209e-67	8264	0.742994	1.42423	0.0352805	302.148
Non-small cell lung cancer	Vanillylmandelate (VMA) levels	rs12419444	T	C	0.094756	0.0171887	3.53371e-08	8216	0.187746	1.55802	0.00368611	30.3898
Non-small cell lung cancer	Vanillylmandelate (VMA) levels	rs1531022	A	G	-0.188966	0.0134401	6.70283e-45	8216	0.47034	1.21824	0.0235006	197.68
Non-small cell lung cancer	Vanillylmandelate (VMA) levels	rs28544423	T	C	-0.105766	0.0176405	2.02687e-09	8216	0.180605	1.59897	0.00435732	35.9476
Non-small cell lung cancer	Vanillylmandelate (VMA) levels	rs8080108	C	T	0.0855527	0.0148128	7.66877e-09	8216	0.310073	1.34266	0.00404463	33.3575
Non-small cell lung cancer	3-aminoisobutyrate levels	rs10774020	C	T	0.226744	0.0157008	2.83582e-47	8265	0.660909	1.42739	0.0246187	208.559
Non-small cell lung cancer	3-aminoisobutyrate levels	rs336465	A	G	-0.113214	0.0177581	1.82547e-10	8265	0.244298	1.61443	0.00489484	40.645
Non-small cell lung cancer	3-aminoisobutyrate levels	rs34248297	G	C	-0.317062	0.0301464	7.18156e-26	8265	0.0639684	2.74067	0.01321	110.616
Non-small cell lung cancer	3-aminoisobutyrate levels	rs37369	T	C	0.938994	0.0246649	4.00261996475875e-317	8265	0.082576	2.24234	0.149226	1449.33
Non-small cell lung cancer	3-aminoisobutyrate levels	rs6781987	A	G	0.119043	0.0195706	1.18144e-09	8265	0.178909	1.7792	0.00445781	36.9998
Non-small cell lung cancer	N-acetylglucosaminylasparagine levels	rs13133517	C	T	0.145101	0.0159894	1.13817e-19	8144	0.340305	1.44295	0.0100132	82.3524
Non-small cell lung cancer	N-acetylglucosaminylasparagine levels	rs2076007	T	C	-0.53958	0.0238664	3.58851e-113	8144	0.105759	2.1538	0.0590696	511.138
Non-small cell lung cancer	N-acetylglucosaminylasparagine levels	rs28929474	T	C	0.441029	0.0571309	1.16663e-14	8144	0.0178242	5.15573	0.00726598	59.5926
Non-small cell lung cancer	N-acetylglucosaminylasparagine levels	rs78357146	G	A	0.352596	0.0449571	4.4005e-15	8144	0.0297443	4.05711	0.00749822	61.5118
Non-small cell lung cancer	N-acetylglucosaminylasparagine levels	rs909546	T	C	-0.128273	0.01536	6.76372e-17	8144	0.418596	1.38615	0.00849284	69.741
Non-small cell lung cancer	Beta-hydroxyisovalerate levels	rs10888445	T	A	0.111273	0.015421	5.36621e-13	8201	0.605932	1.39652	0.00631022	52.066
Non-small cell lung cancer	Beta-hydroxyisovalerate levels	rs114200864	A	G	-0.293406	0.0523853	2.13216e-08	8201	0.0208768	4.74398	0.00381153	31.3703
Non-small cell lung cancer	Beta-hydroxyisovalerate levels	rs1154510	C	T	0.212962	0.0227394	7.58251e-21	8201	0.879424	2.05927	0.0105843	87.7094
Non-small cell lung cancer	Beta-hydroxyisovalerate levels	rs6443851	G	A	-0.129202	0.0160849	9.54928e-16	8201	0.674702	1.45664	0.00780794	64.5211
Non-small cell lung cancer	Beta-hydroxyisovalerate levels	rs77863699	C	T	0.355656	0.0490129	3.97592e-13	8201	0.0238677	4.43858	0.00638114	52.655
Non-small cell lung cancer	3-methoxytyrosine levels	rs113945618	G	A	0.217756	0.0173374	3.50608e-36	8258	0.224161	1.57551	0.0187492	157.751
Non-small cell lung cancer	3-methoxytyrosine levels	rs4680	A	G	-0.0949509	0.0145009	5.83367e-11	8258	0.514868	1.31775	0.00516641	42.8754
Non-small cell lung cancer	3-methoxytyrosine levels	rs487624	A	C	-0.106399	0.0147816	6.1055e-13	8258	0.426112	1.34326	0.00623657	51.8122
Non-small cell lung cancer	3-methoxytyrosine levels	rs7141433	T	C	-0.157359	0.0223804	2.0489e-12	8258	0.116285	2.03379	0.0059523	49.4365
Non-small cell lung cancer	3-methoxytyrosine levels	rs73695512	G	A	0.491729	0.0549407	3.54877e-19	8258	0.017396	4.99266	0.00960948	80.1057
Non-small cell lung cancer	3-methoxytyrosine levels	rs7719875	G	A	0.102985	0.0148183	3.65554e-12	8258	0.402059	1.34659	0.00581632	48.3005
Non-small cell lung cancer	1-palmitoyl-2-linoleoyl-gpc (16:0/18:2) levels	rs1168041	C	T	0.105417	0.0163842	1.2427e-10	8230	0.669072	1.48636	0.00500607	41.3972
Non-small cell lung cancer	1-palmitoyl-2-linoleoyl-gpc (16:0/18:2) levels	rs173539	T	C	0.0900493	0.0159593	1.67678e-08	8230	0.334286	1.44782	0.00385444	31.8371
Non-small cell lung cancer	1-palmitoyl-2-linoleoyl-gpc (16:0/18:2) levels	rs174564	G	A	0.275816	0.0157339	8.4544e-69	8230	0.344903	1.42737	0.0360037	307.303
Non-small cell lung cancer	1-palmitoyl-2-linoleoyl-gpc (16:0/18:2) levels	rs4500751	T	C	0.0947313	0.0163544	6.93933e-09	8230	0.311138	1.48366	0.00406122	33.5519
Non-small cell lung cancer	1-palmitoyl-2-oleoyl-GPE (16:0/18:1) levels	rs10468017	T	C	0.324382	0.0167507	1.51463e-83	8262	0.288319	1.52256	0.0434295	375.014
Non-small cell lung cancer	1-palmitoyl-2-oleoyl-GPE (16:0/18:1) levels	rs11586345	A	G	-0.240617	0.0425147	1.51711e-08	8262	0.0341103	3.8644	0.0038629	32.0313
Non-small cell lung cancer	1-palmitoyl-2-oleoyl-GPE (16:0/18:1) levels	rs12638256	G	A	0.118256	0.0155615	2.97792e-14	8262	0.530738	1.41447	0.00694285	57.7489
Non-small cell lung cancer	1-palmitoyl-2-oleoyl-GPE (16:0/18:1) levels	rs174564	G	A	0.106316	0.0162849	6.64436e-11	8262	0.343443	1.48022	0.00513348	42.6213
Non-small cell lung cancer	1-palmitoyl-2-oleoyl-GPE (16:0/18:1) levels	rs633695	G	A	0.22324	0.0172987	4.21919e-38	8262	0.285328	1.57237	0.0197637	166.539
Non-small cell lung cancer	1-palmitoyl-2-oleoyl-GPE (16:0/18:1) levels	rs780093	C	T	-0.088817	0.0157842	1.83414e-08	8262	0.597661	1.43471	0.00381861	31.6626
Non-small cell lung cancer	1-palmitoyl-2-oleoyl-GPE (16:0/18:1) levels	rs964184	C	G	-0.152412	0.0229276	2.98004e-11	8262	0.869475	2.08402	0.00532138	44.1897
Non-small cell lung cancer	1-palmitoyl-2-linoleoyl-GPI (16:0/18:2) levels	rs12239737	A	T	-0.0959447	0.0163599	4.50155e-09	8115	0.330087	1.47375	0.00422145	34.3938
Non-small cell lung cancer	1-palmitoyl-2-linoleoyl-GPI (16:0/18:2) levels	rs174564	G	A	0.182979	0.0161536	9.59868e-30	8115	0.344368	1.45517	0.0155692	128.311
Non-small cell lung cancer	1-palmitoyl-2-linoleoyl-GPI (16:0/18:2) levels	rs2424708	T	C	0.0945487	0.0156397	1.49003e-09	8115	0.439548	1.40888	0.00448457	36.5472
Non-small cell lung cancer	1-palmitoyl-2-linoleoyl-GPI (16:0/18:2) levels	rs3134939	A	T	-0.089471	0.0153265	5.29314e-09	8115	0.480636	1.38066	0.00418289	34.0784
Non-small cell lung cancer	1-palmitoyl-2-linoleoyl-GPI (16:0/18:2) levels	rs7412	T	C	0.155124	0.0278428	2.52654e-08	8115	0.0840015	2.50817	0.00381147	31.0407
Non-small cell lung cancer	1-palmitoyl-2-linoleoyl-GPI (16:0/18:2) levels	rs8736	C	T	-0.200777	0.0157985	5.29301e-37	8115	0.563463	1.42318	0.0195188	161.509
Non-small cell lung cancer	Stearoyl sphingomyelin (d18:1/18:0) levels	rs141838588	C	T	-0.171504	0.02924	4.48059e-09	8258	0.072812	2.65714	0.00414971	34.4028
Non-small cell lung cancer	Stearoyl sphingomyelin (d18:1/18:0) levels	rs1466448	A	C	0.229645	0.0187653	1.95476e-34	8258	0.808513	1.70527	0.0178166	149.762
Non-small cell lung cancer	Stearoyl sphingomyelin (d18:1/18:0) levels	rs168622	G	T	-0.0925462	0.0154478	2.08694e-09	8258	0.614615	1.4038	0.00432843	35.8909
Non-small cell lung cancer	Stearoyl sphingomyelin (d18:1/18:0) levels	rs17101394	A	G	0.179217	0.020081	4.46916e-19	8258	0.164536	1.82483	0.00955539	79.6504
Non-small cell lung cancer	Stearoyl sphingomyelin (d18:1/18:0) levels	rs174604	G	C	-0.0957504	0.0156594	9.68259e-10	8258	0.366985	1.42303	0.00450816	37.3879
Non-small cell lung cancer	Stearoyl sphingomyelin (d18:1/18:0) levels	rs445925	A	G	-0.145839	0.024203	1.68425e-09	8258	0.107394	2.19941	0.00437858	36.3086
Non-small cell lung cancer	N-stearoyl-sphingosine (d18:1/18:0) levels	rs12961923	A	G	-0.0960013	0.0164115	4.92663e-09	8254	0.36729	1.49101	0.00412954	34.2182
Non-small cell lung cancer	N-stearoyl-sphingosine (d18:1/18:0) levels	rs1466448	A	C	0.20766	0.0192038	2.97221e-27	8254	0.808784	1.74469	0.0139721	116.931
Non-small cell lung cancer	N-stearoyl-sphingosine (d18:1/18:0) levels	rs34967683	G	C	-0.0946459	0.0168876	2.08906e-08	8254	0.28402	1.53426	0.00379191	31.41
Non-small cell lung cancer	N-stearoyl-sphingosine (d18:1/18:0) levels	rs364585	G	A	-0.116661	0.0156937	1.05663e-13	8254	0.615688	1.4258	0.00665186	55.2587
Non-small cell lung cancer	N-stearoyl-sphingosine (d18:1/18:0) levels	rs7082076	G	C	-0.118456	0.0195266	1.30843e-09	8254	0.810942	1.77402	0.00443986	36.8011
Non-small cell lung cancer	N-stearoyl-sphingosine (d18:1/18:0) levels	rs7160525	A	G	0.133811	0.0205216	7.00765e-11	8254	0.164595	1.86442	0.0051259	42.5169
Non-small cell lung cancer	N-formylmethionine levels	rs148804382	A	C	0.421325	0.0717454	4.2926e-09	8235	0.0106318	6.51067	0.00417131	34.4863
Non-small cell lung cancer	N-formylmethionine levels	rs504434	A	G	-0.167923	0.0144172	2.36509e-31	8235	0.510457	1.30832	0.0162107	135.662
Non-small cell lung cancer	N-formylmethionine levels	rs9928003	C	A	-0.112808	0.0191073	3.54958e-09	8235	0.179504	1.73393	0.00421588	34.8563
Non-small cell lung cancer	N6,n6,n6-trimethyllysine levels	rs117962473	T	C	0.467413	0.0728229	1.37627e-10	8180	0.010469	6.58635	0.00501229	41.197
Non-small cell lung cancer	N6,n6,n6-trimethyllysine levels	rs34400381	A	G	0.469497	0.0405773	5.8194e-31	8180	0.0338309	3.66995	0.0161065	133.875
Non-small cell lung cancer	N6,n6,n6-trimethyllysine levels	rs9925773	G	A	0.116283	0.0166506	2.87468e-12	8180	0.72763	1.50594	0.00592848	48.7722
Non-small cell lung cancer	Quinolinate levels	rs11779313	T	C	-0.0879405	0.0149202	3.76844e-09	8203	0.381702	1.35133	0.00421819	34.7399
Non-small cell lung cancer	Quinolinate levels	rs3769023	A	G	-0.0895797	0.0143635	4.47114e-10	8203	0.45474	1.30091	0.00472038	38.8954
Non-small cell lung cancer	Quinolinate levels	rs4766578	A	T	-0.119571	0.0144092	1.05662e-16	8203	0.5	1.30505	0.00832672	68.8608
Non-small cell lung cancer	Quinolinate levels	rs61825638	T	C	-0.143387	0.0166825	8.32619e-18	8203	0.246201	1.51094	0.00892762	73.875
Non-small cell lung cancer	N-acetylputrescine levels	rs1049742	T	C	0.206891	0.0279307	1.28884e-13	8243	0.0778669	2.53586	0.0066139	54.8681
Non-small cell lung cancer	N-acetylputrescine levels	rs12208357	T	C	0.162203	0.0293162	3.15041e-08	8243	0.0690814	2.66165	0.00370094	30.6128
Non-small cell lung cancer	N-acetylputrescine levels	rs148381953	G	A	0.537506	0.0558042	5.85814e-22	8243	0.0184038	5.06652	0.0111325	92.7754
Non-small cell lung cancer	N-acetylputrescine levels	rs4921914	T	C	-0.592443	0.0167581	9.15655e-274	8243	0.774954	1.52148	0.131686	1249.81
Non-small cell lung cancer	Adenosine 3\',5\'-cyclic monophosphate (camp) levels	rs171583	G	A	-0.105433	0.0184951	1.19378e-08	6756	0.293428	1.5202	0.00478844	32.4967
Non-small cell lung cancer	Adenosine 3\',5\'-cyclic monophosphate (camp) levels	rs17596628	C	G	-0.28053	0.0511072	4.04121e-08	6756	0.0277572	4.20075	0.0044412	30.1297
Non-small cell lung cancer	Adenosine 3\',5\'-cyclic monophosphate (camp) levels	rs2054576	G	A	-0.187821	0.0290592	1.02372e-10	6756	0.0905765	2.38852	0.00614727	41.7754
Non-small cell lung cancer	Adenosine 3\',5\'-cyclic monophosphate (camp) levels	rs9516557	A	G	-0.13884	0.0182857	3.13038e-14	6756	0.69991	1.50299	0.00846357	57.6509
Non-small cell lung cancer	5-methylthioadenosine (mta) levels	rs1047891	A	C	-0.106771	0.0162798	5.43463e-11	8210	0.310446	1.4751	0.00521316	43.0139
Non-small cell lung cancer	5-methylthioadenosine (mta) levels	rs41278174	A	G	0.294315	0.0482533	1.06477e-09	8210	0.0241985	4.37219	0.004512	37.2024
Non-small cell lung cancer	5-methylthioadenosine (mta) levels	rs4870052	A	G	-0.102285	0.0156703	6.69699e-11	8210	0.341109	1.41987	0.00516397	42.6059
Non-small cell lung cancer	5-methylthioadenosine (mta) levels	rs662138	G	C	-0.114689	0.01978	6.70285e-09	8210	0.175624	1.79225	0.00407923	33.6195
Non-small cell lung cancer	5-methylthioadenosine (mta) levels	rs9471975	C	T	0.0946975	0.0151834	4.46355e-10	8210	0.579794	1.37575	0.00471681	38.899
Non-small cell lung cancer	Cysteinylglycine levels	rs188711067	C	A	0.132753	0.0240243	3.28031e-08	8214	0.11107	2.17735	0.00370447	30.5342
Non-small cell lung cancer	Cysteinylglycine levels	rs2062541	A	G	0.128506	0.0158859	6.00064e-16	8214	0.610657	1.43976	0.00790546	65.437
Non-small cell lung cancer	Cysteinylglycine levels	rs409170	G	A	-0.240429	0.0157096	7.12342e-53	8214	0.612547	1.42378	0.027732	234.231
Non-small cell lung cancer	Arginine levels	rs2182168	G	C	0.136551	0.0159986	1.39932e-17	8237	0.353996	1.452	0.00876874	72.8494
Non-small cell lung cancer	Arginine levels	rs2246012	C	T	0.173255	0.0207597	7.07673e-17	8237	0.160467	1.88411	0.00838703	69.6513
Non-small cell lung cancer	Arginine levels	rs4502705	A	G	0.102465	0.01622	2.66372e-10	8237	0.637639	1.47209	0.00482266	39.907
Non-small cell lung cancer	Flavin adenine dinucleotide (FAD) levels	rs2706762	T	C	-0.501154	0.0247027	1.65904e-91	6257	0.14152	1.95401	0.0617377	411.579
Non-small cell lung cancer	Flavin adenine dinucleotide (FAD) levels	rs62395307	A	G	0.260115	0.0396727	5.50782e-11	6257	0.0543113	3.13816	0.00682567	42.988
Non-small cell lung cancer	Flavin adenine dinucleotide (FAD) levels	rs74710463	C	T	0.283257	0.0354032	1.23521e-15	6257	0.067243	2.80044	0.0101304	64.0142
Non-small cell lung cancer	Hypotaurine levels	rs1126464	C	G	0.102212	0.0178847	1.09694e-08	8212	0.223728	1.62071	0.00396253	32.6618
Non-small cell lung cancer	Hypotaurine levels	rs13120260	C	T	-0.114963	0.0156569	2.09358e-13	8212	0.325344	1.41883	0.00652407	53.9144
Non-small cell lung cancer	Hypotaurine levels	rs1366463	T	C	-0.0963758	0.0146441	4.66617e-11	8212	0.529549	1.32705	0.00524786	43.3122
Non-small cell lung cancer	Hypotaurine levels	rs8105903	A	C	-0.0898438	0.0151518	3.0374e-09	8212	0.542676	1.37306	0.00426431	35.1599
Non-small cell lung cancer	Guanidinoacetate levels	rs11062102	C	T	0.127499	0.0155718	2.66035e-16	8238	0.655088	1.41335	0.00807419	67.0403
Non-small cell lung cancer	Guanidinoacetate levels	rs111245176	T	C	0.314735	0.0461449	9.06686e-12	8238	0.0260594	4.18827	0.00561669	46.5203
Non-small cell lung cancer	Guanidinoacetate levels	rs2781668	T	C	0.121725	0.0199615	1.07418e-09	8238	0.158736	1.81177	0.0044947	37.1855
Non-small cell lung cancer	Guanidinoacetate levels	rs34400381	A	G	-0.349215	0.0404895	6.41973e-18	8238	0.033471	3.67497	0.00895117	74.3877
Non-small cell lung cancer	Guanidinoacetate levels	rs72629024	G	C	0.164008	0.0210294	6.24055e-15	8238	0.144309	1.9087	0.00733102	60.8242
Non-small cell lung cancer	Orotate levels	rs16835929	G	A	-0.635252	0.0188653	1.4303e-248	8128	0.177823	1.70081	0.12245	1133.87
Non-small cell lung cancer	Orotate levels	rs4316067	G	A	-0.341496	0.0164847	2.48525e-95	8128	0.294963	1.48619	0.0501628	429.15
Non-small cell lung cancer	Orotate levels	rs470119	C	T	0.0874342	0.0158691	3.59418e-08	8128	0.61057	1.43069	0.00372188	30.3569
Non-small cell lung cancer	Lysine levels	rs138373837	T	C	0.344649	0.0502748	7.11586e-12	8250	0.0239655	4.56644	0.00566549	46.9952
Non-small cell lung cancer	Lysine levels	rs1876717	G	T	0.12435	0.0154543	8.53419e-16	8250	0.538358	1.40371	0.00778841	64.743
Non-small cell lung cancer	Lysine levels	rs60296118	T	C	-0.232116	0.0338236	6.76367e-12	8250	0.0543953	3.07218	0.0056774	47.0945
Non-small cell lung cancer	Lysine levels	rs9925773	G	A	0.168922	0.0172095	9.6447e-23	8250	0.728491	1.56313	0.0115463	96.3465
Non-small cell lung cancer	Uridine levels	rs10278152	A	T	-0.0962233	0.0153164	3.33472e-10	8253	0.55177	1.39143	0.00476067	39.4682
Non-small cell lung cancer	Uridine levels	rs131805	C	T	-0.153099	0.0184751	1.16324e-16	8253	0.774408	1.67839	0.00825401	68.6706
Non-small cell lung cancer	Uridine levels	rs66731853	A	G	-0.146276	0.0163867	4.39684e-19	8253	0.320544	1.48867	0.00956495	79.6825
Non-small cell lung cancer	2\'-deoxyuridine levels	rs131805	C	T	-0.315498	0.0180221	1.286e-68	7915	0.771952	1.60336	0.0372854	306.466
Non-small cell lung cancer	2\'-deoxyuridine levels	rs66731853	A	G	-0.107077	0.0164002	6.62155e-11	7915	0.31854	1.45906	0.00535821	42.6279
Non-small cell lung cancer	2\'-deoxyuridine levels	rs7751693	A	G	0.226432	0.0396392	1.11433e-08	7915	0.0378683	3.52655	0.00410674	32.6307
Non-small cell lung cancer	Serine levels	rs1047891	A	C	0.205086	0.016246	1.56139e-36	8271	0.309908	1.47749	0.0189076	159.36
Non-small cell lung cancer	Serine levels	rs561931	G	A	0.182917	0.0153145	6.97391e-33	8271	0.581234	1.39278	0.0169598	142.66
Non-small cell lung cancer	Serine levels	rs816411	T	C	-0.148474	0.0150358	5.35888e-23	8271	0.501395	1.36743	0.0116548	97.5097
Non-small cell lung cancer	Trans-urocanate levels	rs3213737	A	G	0.298544	0.0152891	6.52409e-85	8198	0.565067	1.38432	0.0444532	381.288
Non-small cell lung cancer	Trans-urocanate levels	rs56035820	T	C	0.108932	0.0193124	1.69546e-08	8198	0.215625	1.7486	0.00386682	31.8155
Non-small cell lung cancer	Trans-urocanate levels	rs6983849	C	T	0.121834	0.0217035	1.98187e-08	8198	0.144759	1.9651	0.00383009	31.5121
Non-small cell lung cancer	Dimethylglycine levels	rs118028082	A	G	0.177943	0.0293873	1.40317e-09	8224	0.0687279	2.66502	0.00443949	36.6642
Non-small cell lung cancer	Dimethylglycine levels	rs248386	A	C	0.406765	0.0187732	4.17138e-104	8224	0.179763	1.70247	0.0540153	469.473
Non-small cell lung cancer	Dimethylglycine levels	rs79495512	C	T	0.191685	0.0262798	3.00841e-13	8224	0.0869618	2.38322	0.00642915	53.2025
Non-small cell lung cancer	Betaine levels	rs1047891	A	C	-0.1561	0.0160982	3.11215e-22	8232	0.30915	1.4606	0.0112958	94.0267
Non-small cell lung cancer	Betaine levels	rs11061978	T	C	-0.198148	0.0149245	3.15998e-40	8232	0.471475	1.35411	0.0209689	176.271
Non-small cell lung cancer	Betaine levels	rs150600000	A	C	-0.278994	0.0422415	3.98246e-11	8232	0.0326007	3.83259	0.00527249	43.6226
Non-small cell lung cancer	Betaine levels	rs595653	A	G	0.208733	0.0146443	4.26125e-46	8232	0.506036	1.32868	0.024091	203.163
Non-small cell lung cancer	Betaine levels	rs662138	G	C	-0.152126	0.0195782	7.83628e-15	8232	0.175702	1.77634	0.00728261	60.3756
Non-small cell lung cancer	Betaine levels	rs73233394	C	T	0.181231	0.0323216	2.05713e-08	8232	0.0569722	2.93255	0.0038056	31.4398
Non-small cell lung cancer	Betaine levels	rs746900	A	T	-0.101258	0.0149067	1.10013e-11	8232	0.529823	1.35249	0.00557529	46.1419
Non-small cell lung cancer	Betaine levels	rs80254170	G	A	-0.173855	0.0278879	4.545e-10	8232	0.0753891	2.53028	0.00469999	38.8636
Non-small cell lung cancer	Threonine levels	rs1047891	A	C	-0.122819	0.0166714	1.7443e-13	8245	0.309002	1.5138	0.00654111	54.2734
Non-small cell lung cancer	Threonine levels	rs1260326	C	T	0.123814	0.0156531	2.57654e-15	8245	0.587649	1.42133	0.00753303	62.5661
Non-small cell lung cancer	Threonine levels	rs17712208	A	T	0.268835	0.045548	3.58644e-09	8245	0.0297997	4.13585	0.00420839	34.8364
Non-small cell lung cancer	Threonine levels	rs2079787	G	A	-0.144564	0.0232934	5.42737e-10	8245	0.124787	2.11509	0.00465098	38.5172
Non-small cell lung cancer	Threonine levels	rs74410978	C	A	-0.0878075	0.0156917	2.196e-08	8245	0.487075	1.42484	0.00378435	31.3129
Non-small cell lung cancer	Dihydroorotate levels	rs12442376	G	T	0.144495	0.0170584	2.44127e-17	8195	0.718878	1.54423	0.00868159	71.7512
Non-small cell lung cancer	Dihydroorotate levels	rs2236659	G	A	0.262542	0.0385826	1.01287e-11	8195	0.0407403	3.49274	0.00561984	46.3036
Non-small cell lung cancer	Dihydroorotate levels	rs35942	C	G	-0.133652	0.0215477	5.55269e-10	8195	0.848965	1.95063	0.00467382	38.4724
Non-small cell lung cancer	Dihydroorotate levels	rs61733129	T	C	0.248613	0.0447659	2.79825e-08	8195	0.0301197	4.05249	0.00375041	30.8427
Non-small cell lung cancer	Dihydroorotate levels	rs61861927	A	G	0.123615	0.0158109	5.35395e-15	8195	0.381465	1.4313	0.00740556	61.1264
Non-small cell lung cancer	Dihydroorotate levels	rs7920657	A	T	-0.114296	0.0181708	3.1724e-10	8195	0.228062	1.64493	0.00480594	39.5653
Non-small cell lung cancer	Dihydroorotate levels	rs8032081	G	A	-0.290941	0.0155302	2.62104e-78	8195	0.383772	1.40589	0.0410768	350.958
Non-small cell lung cancer	Plasma free asparagine levels	rs111688512	A	G	-0.162448	0.0230294	1.73954e-12	8245	0.126694	2.09112	0.00600018	49.7581
Non-small cell lung cancer	Plasma free asparagine levels	rs115395195	A	G	-0.171498	0.0231446	1.26447e-13	8245	0.123527	2.10158	0.00661683	54.9059
Non-small cell lung cancer	Plasma free asparagine levels	rs28393117	T	C	0.121884	0.0176103	4.47941e-12	8245	0.738568	1.59905	0.00577774	47.9027
Non-small cell lung cancer	Plasma free asparagine levels	rs715	C	T	-0.0933317	0.0167886	2.70981e-08	8245	0.307428	1.52444	0.00373524	30.905
Non-small cell lung cancer	Plasma free asparagine levels	rs8012505	G	C	0.630602	0.0219561	2.08131e-181	8245	0.128388	1.99366	0.090969	824.898
Non-small cell lung cancer	Kynurenate levels	rs12921667	A	G	0.187106	0.0279306	2.09913e-11	8241	0.0780737	2.53554	0.00541728	44.8761
Non-small cell lung cancer	Kynurenate levels	rs61825638	T	C	0.33555	0.0171159	1.4118e-85	8241	0.246249	1.55378	0.0445697	384.339
Non-small cell lung cancer	Kynurenate levels	rs7676821	T	C	0.198132	0.0261276	3.37011e-14	8241	0.0923218	2.37186	0.0069313	57.5056
Non-small cell lung cancer	X-11308 levels	rs58231493	T	C	0.0956886	0.0151198	2.47221e-10	8253	0.423048	1.37357	0.0048308	40.0524
Non-small cell lung cancer	X-11308 levels	rs58310495	T	C	0.239813	0.0199997	3.96886e-33	8253	0.156482	1.81689	0.0171273	143.78
Non-small cell lung cancer	X-11308 levels	rs78775993	T	C	0.34495	0.0297305	3.99853e-31	8253	0.0651856	2.7009	0.0160536	134.619
Non-small cell lung cancer	X-11308 levels	rs7976818	T	C	-0.101122	0.0176823	1.07258e-08	8253	0.216819	1.60637	0.00394811	32.705
Non-small cell lung cancer	X-11315 levels	rs17279437	A	G	-0.216828	0.0258147	4.48743e-17	8139	0.0977125	2.32891	0.00859574	70.5499
Non-small cell lung cancer	X-11315 levels	rs2242090	G	C	0.132857	0.0154229	7.04051e-18	8139	0.544493	1.3914	0.00903712	74.2056
Non-small cell lung cancer	X-11315 levels	rs3761097	T	C	0.45683	0.0340325	4.41382e-41	8139	0.0543585	3.07029	0.0216643	180.186
Non-small cell lung cancer	X-11315 levels	rs3848666	C	G	-0.203638	0.0204146	1.9587e-23	8139	0.172021	1.84173	0.0120807	99.5029
Non-small cell lung cancer	X-11478 levels	rs1505100	T	A	-0.188148	0.0169484	1.23745e-28	8242	0.279037	1.53867	0.0147356	123.237
Non-small cell lung cancer	X-11478 levels	rs3007670	G	T	-0.0867986	0.0159071	4.85355e-08	8242	0.625533	1.44413	0.00360039	29.7744
Non-small cell lung cancer	X-11478 levels	rs6683437	A	G	-0.102337	0.0175987	6.06238e-09	8242	0.253988	1.59771	0.00408694	33.8146
Non-small cell lung cancer	X-11787 levels	rs10178409	T	G	-0.444806	0.0171704	5.8011e-148	8247	0.22342	1.5593	0.0752672	671.09
Non-small cell lung cancer	X-11787 levels	rs2390354	A	T	0.110726	0.0174278	2.10603e-10	8247	0.732868	1.58267	0.00487195	40.3658
Non-small cell lung cancer	X-11787 levels	rs4917639	C	A	-0.337856	0.0186166	1.33043e-73	8247	0.193345	1.69063	0.0384115	329.354
Non-small cell lung cancer	X-11470 levels	rs112115240	G	A	-0.403481	0.0663129	1.16849e-09	8134	0.0128615	5.98067	0.0045319	37.0212
Non-small cell lung cancer	X-11470 levels	rs116196017	G	A	-0.879952	0.0615223	2.09672e-46	8134	0.0145828	5.54862	0.0245395	204.575
Non-small cell lung cancer	X-11470 levels	rs146280229	C	G	-0.484498	0.0662294	2.56527e-13	8134	0.0127369	5.97314	0.00653787	53.5158
Non-small cell lung cancer	X-11470 levels	rs55834920	T	C	-0.184278	0.0247137	8.88403e-14	8134	0.102445	2.2289	0.0067907	55.5996
Non-small cell lung cancer	X-11470 levels	rs72794638	C	T	-0.678268	0.0560603	1.07036e-33	8134	0.0176434	5.05601	0.0176826	146.383
Non-small cell lung cancer	X-11470 levels	rs7580212	C	T	0.0925497	0.0155697	2.77782e-09	8134	0.363563	1.40421	0.00432623	35.3337
Non-small cell lung cancer	X-11470 levels	rs9282858	T	C	-0.586383	0.0412368	6.89675e-46	8134	0.0337079	3.71909	0.0242621	202.205
Non-small cell lung cancer	X-11381 levels	rs11242109	T	G	-0.139313	0.0151713	4.20478e-20	8225	0.476425	1.37591	0.0101502	84.3214
Non-small cell lung cancer	X-11381 levels	rs1171617	T	G	0.178377	0.0183417	2.35427e-22	8225	0.769265	1.66344	0.0113711	94.5798
Non-small cell lung cancer	X-11381 levels	rs12208357	T	C	-0.32469	0.029745	9.68677e-28	8225	0.0685074	2.69763	0.0142834	119.154
Non-small cell lung cancer	X-11381 levels	rs34059508	A	G	-0.364144	0.0481867	4.12666e-14	8225	0.0252495	4.37014	0.00689693	57.1073
Non-small cell lung cancer	X-11381 levels	rs77010315	A	C	-0.435487	0.0697394	4.2519e-10	8225	0.0119873	6.32479	0.00471964	38.9937
Non-small cell lung cancer	X-11444 levels	rs112115240	G	A	-0.462532	0.0637215	3.90968e-13	8206	0.0130536	5.77234	0.00638125	52.688
Non-small cell lung cancer	X-11444 levels	rs150262653	G	A	0.177596	0.0303373	4.79716e-09	8206	0.0598854	2.74816	0.00415984	34.2699
Non-small cell lung cancer	X-11444 levels	rs2954038	A	C	-0.108927	0.0155646	2.58925e-12	8206	0.688729	1.40995	0.00593451	48.9773
Non-small cell lung cancer	X-11444 levels	rs55834920	T	C	-0.22749	0.0238012	1.20152e-21	8206	0.102876	2.15608	0.0110127	91.3539
Non-small cell lung cancer	X-11444 levels	rs72794638	C	T	-0.756857	0.0537321	4.64733e-45	8206	0.0176715	4.86743	0.0236133	198.408
Non-small cell lung cancer	X-11444 levels	rs9282858	T	C	-0.676614	0.0394194	4.89614e-66	8206	0.0340269	3.57088	0.0346668	294.62
Non-small cell lung cancer	X-12100 levels	rs10085935	T	C	-0.0983638	0.0145885	1.55632e-11	8210	0.367066	1.32185	0.00550824	45.4621
Non-small cell lung cancer	X-12100 levels	rs12931876	C	T	0.173355	0.0165071	8.47204e-26	8210	0.229205	1.49569	0.0132586	110.289
Non-small cell lung cancer	X-12100 levels	rs3184504	C	T	-0.107997	0.0140752	1.68198e-14	8210	0.514092	1.27534	0.00712152	58.8727
Non-small cell lung cancer	X-11880 levels	rs11045856	G	T	-0.16403	0.017296	2.4542e-21	8206	0.239415	1.56679	0.0108441	89.9405
Non-small cell lung cancer	X-11880 levels	rs13410335	G	T	-0.111696	0.0157898	1.50565e-12	8206	0.349927	1.43035	0.00606255	50.0405
Non-small cell lung cancer	X-11880 levels	rs2417966	G	C	0.0989076	0.0173098	1.10376e-08	8206	0.249479	1.56804	0.00396392	32.6494
Non-small cell lung cancer	X-12117 levels	rs34400381	A	G	-0.306588	0.0425951	6.12209e-13	7379	0.0316739	3.65897	0.00697384	51.8073
Non-small cell lung cancer	X-12117 levels	rs368823	G	A	0.119958	0.0209091	9.63161e-09	7379	0.14927	1.79611	0.00444196	32.9145
Non-small cell lung cancer	X-12117 levels	rs37369	T	C	-0.580268	0.0284844	2.99511e-92	7379	0.074162	2.44684	0.0532592	414.995
Non-small cell lung cancer	X-12117 levels	rs62229260	A	G	-0.10504	0.0151551	4.179e-12	7379	0.591226	1.30184	0.00646983	48.0388
Non-small cell lung cancer	X-12707 levels	rs111875922	T	C	0.460651	0.0596199	1.10578e-14	7461	0.0171789	5.14979	0.00793997	59.6982
Non-small cell lung cancer	X-12707 levels	rs116938011	T	C	-0.705907	0.0826559	1.33871e-17	7461	0.00909826	7.13958	0.00968368	72.9369
Non-small cell lung cancer	X-12707 levels	rs117985404	A	G	0.342342	0.0543705	3.04483e-10	7461	0.0211353	4.69637	0.00528702	39.6455
Non-small cell lung cancer	X-12707 levels	rs12923643	A	G	0.310182	0.0419184	1.36533e-13	7461	0.0358964	3.62079	0.0072873	54.755
Non-small cell lung cancer	X-12707 levels	rs165656	C	G	0.236019	0.0156859	3.63465e-51	7461	0.527042	1.3549	0.0294584	226.399
Non-small cell lung cancer	X-12707 levels	rs80339217	C	G	-0.245214	0.043783	2.1354e-08	7461	0.0322841	3.78185	0.00418771	31.3675
Non-small cell lung cancer	X-13684 levels	rs2062541	A	G	-0.124162	0.0154856	1.076e-15	8112	0.610433	1.39474	0.00786451	64.2867
Non-small cell lung cancer	X-13684 levels	rs2160387	C	T	-0.200124	0.0147578	6.85959e-42	8112	0.42843	1.32919	0.0221716	183.889
Non-small cell lung cancer	X-13684 levels	rs3753143	C	T	-0.333725	0.0326543	1.61412e-24	8112	0.0535405	2.94106	0.0127151	104.447
Non-small cell lung cancer	X-13684 levels	rs3802967	C	T	-0.118274	0.0146354	6.40441e-16	8112	0.537578	1.31816	0.0079885	65.3084
Non-small cell lung cancer	X-13684 levels	rs8050744	G	A	0.340276	0.0271741	5.65449e-36	8112	0.0794219	2.44748	0.0189677	156.802
Non-small cell lung cancer	X-12844 levels	rs113497640	G	A	0.264282	0.0331127	1.44808e-15	8231	0.0572752	3.00415	0.00768157	63.701
Non-small cell lung cancer	X-12844 levels	rs1260326	C	T	0.0875535	0.0157917	2.9519e-08	8231	0.587068	1.4327	0.00372154	30.739
Non-small cell lung cancer	X-12844 levels	rs1531022	A	G	-0.142083	0.0155258	5.61997e-20	8231	0.469533	1.40858	0.0100747	83.7484
Non-small cell lung cancer	X-12844 levels	rs41297371	C	T	-0.172857	0.0179244	5.22954e-22	8231	0.247288	1.62619	0.0111752	93.0004
Non-small cell lung cancer	X-12844 levels	rs4804669	G	A	-0.141462	0.0192343	1.91415e-13	8231	0.777664	1.74503	0.00653032	54.0912
Non-small cell lung cancer	X-12844 levels	rs7780066	A	G	0.235981	0.0189482	1.33024e-35	8231	0.793051	1.71907	0.0184996	155.102
Non-small cell lung cancer	X-16935 levels	rs11045856	G	T	-0.237864	0.0177417	5.49924e-41	7804	0.235075	1.56731	0.02252	179.749
Non-small cell lung cancer	X-16935 levels	rs1648348	C	A	0.143608	0.0165391	3.85522e-18	7804	0.675135	1.46107	0.00957086	75.3934
Non-small cell lung cancer	X-16935 levels	rs2417966	G	C	0.153735	0.0176698	3.30513e-18	7804	0.251516	1.56095	0.0096091	75.6976
Non-small cell lung cancer	X-16935 levels	rs4148415	T	C	-0.107768	0.0160813	2.06409e-11	7804	0.354226	1.42063	0.0057232	44.9094
Non-small cell lung cancer	X-16935 levels	rs55826256	C	G	-0.349841	0.0194623	3.0433e-72	7804	0.195647	1.7193	0.0397671	323.112
Non-small cell lung cancer	X-16087 levels	rs11568591	A	G	-0.195702	0.0316994	6.67174e-10	7071	0.068758	2.66558	0.00536284	38.1143
Non-small cell lung cancer	X-16087 levels	rs1165215	A	G	-0.258319	0.0158671	1.36547e-59	7071	0.544739	1.33425	0.0361388	265.044
Non-small cell lung cancer	X-16087 levels	rs12814270	G	A	0.109375	0.0192102	1.24401e-08	7071	0.226167	1.61537	0.00456486	32.417
Non-small cell lung cancer	X-16087 levels	rs73437925	G	A	0.302925	0.0542577	2.36299e-08	7071	0.0222853	4.56249	0.00439014	31.1708
Non-small cell lung cancer	X-16087 levels	rs77794699	A	G	0.174229	0.0175423	3.02288e-23	7071	0.292737	1.47512	0.0137623	98.6434
Non-small cell lung cancer	X-15523 levels	rs138794973	A	G	3.96969	0.714393	2.74875e-08	8071	0.000127194	64.1802	0.00381207	30.8773
Non-small cell lung cancer	X-15523 levels	rs140047638	C	T	0.454922	0.0696161	6.37273e-11	8071	0.0134304	6.25422	0.00526432	42.7026
Non-small cell lung cancer	X-15523 levels	rs140467425	T	C	2.32985	0.41253	1.62592e-08	8071	0.000372024	37.0612	0.00393742	31.8966
Non-small cell lung cancer	X-15523 levels	rs79041271	G	A	2.62138	0.451827	6.56277e-09	8071	0.00031002	40.5916	0.00415421	33.6601
Non-small cell lung cancer	X-15523 levels	rs80319011	A	G	1.48868	0.261043	1.17848e-08	8071	0.00093029	23.4518	0.00401432	32.5221
Non-small cell lung cancer	X-15503 levels	rs352925	T	C	0.141379	0.0157156	2.33969e-19	8237	0.276399	1.42632	0.00973189	80.9297
Non-small cell lung cancer	X-15503 levels	rs56113850	C	T	0.0779498	0.0140217	2.70983e-08	8237	0.576415	1.27258	0.00373885	30.905
Non-small cell lung cancer	X-15503 levels	rs61825638	T	C	0.209848	0.0161307	1.08373e-38	8237	0.246003	1.46399	0.0201375	169.24
Non-small cell lung cancer	X-17654 levels	rs10178909	G	C	0.479306	0.0254084	2.25258e-79	7690	0.100287	2.22813	0.0442392	355.853
Non-small cell lung cancer	X-17654 levels	rs4149056	C	T	0.228269	0.0212934	8.18574e-27	7690	0.154282	1.86727	0.0147281	114.922
Non-small cell lung cancer	X-17654 levels	rs56050317	G	A	-0.20576	0.029767	4.76705e-12	7690	0.0732438	2.61035	0.00617657	47.7806
Non-small cell lung cancer	X-17654 levels	rs72738356	A	G	0.197151	0.0186402	3.82431e-26	7690	0.22589	1.63461	0.014342	111.866
Non-small cell lung cancer	X-17654 levels	rs7901123	C	T	0.499897	0.0319103	2.59557e-55	7690	0.0624268	2.7983	0.0309342	245.414
Non-small cell lung cancer	X-17676 levels	rs61757683	T	G	0.543263	0.0544417	1.88726e-23	8118	0.0205616	4.90519	0.0121205	99.5765
Non-small cell lung cancer	X-17676 levels	rs727260	A	G	-0.300821	0.0357134	3.66381e-17	8118	0.0477189	3.21778	0.00866626	70.9502
Non-small cell lung cancer	X-17676 levels	rs9922704	C	T	-0.34589	0.0508366	1.0179e-11	8118	0.0233103	4.58037	0.00567167	46.2938
Non-small cell lung cancer	X-17357 levels	rs2910993	C	T	-0.125977	0.018994	3.30199e-11	8041	0.765793	1.70322	0.00544224	43.9896
Non-small cell lung cancer	X-17357 levels	rs62471929	G	A	0.239527	0.0340223	1.91844e-12	8041	0.0528816	3.05083	0.00612788	49.5657
Non-small cell lung cancer	X-17357 levels	rs7928134	G	A	0.255349	0.0161294	1.89306e-56	8041	0.697365	1.44635	0.0302341	250.629
Non-small cell lung cancer	X-17357 levels	rs9642091	C	T	0.179258	0.0186677	7.79916e-22	8041	0.789594	1.67396	0.0113402	92.2095
Non-small cell lung cancer	X-17653 levels	rs144599632	G	C	0.199587	0.0321462	5.34201e-10	8025	0.062422	2.87973	0.00478175	38.5483
Non-small cell lung cancer	X-17653 levels	rs4149056	C	T	0.310551	0.0209553	1.09248e-49	8025	0.15646	1.87723	0.0266448	219.623
Non-small cell lung cancer	X-17653 levels	rs4762697	T	A	0.0999328	0.0172993	7.6175e-09	8025	0.71319	1.54971	0.00414209	33.3702
Non-small cell lung cancer	X-17653 levels	rs72738356	A	G	0.18402	0.0185874	4.15173e-23	8025	0.225738	1.6651	0.0120693	98.015
Non-small cell lung cancer	X-18888 levels	rs28415528	A	G	-0.120124	0.0174777	6.28681e-12	6974	0.312941	1.45957	0.00672978	47.2379
Non-small cell lung cancer	X-18888 levels	rs4284207	C	T	0.114136	0.0203386	2.00224e-08	6974	0.797824	1.69849	0.00449664	31.4922
Non-small cell lung cancer	X-18888 levels	rs75985732	G	C	0.224088	0.0403305	2.75593e-08	6974	0.0419713	3.36802	0.00440853	30.8724
Non-small cell lung cancer	X-21286 levels	rs12670403	A	C	-0.0925506	0.0151659	1.04396e-09	8231	0.49513	1.37592	0.0045052	37.2411
Non-small cell lung cancer	X-21286 levels	rs2472297	T	C	-0.102191	0.017392	4.20888e-09	8231	0.250426	1.57789	0.00417793	34.5244
Non-small cell lung cancer	X-21286 levels	rs36124964	C	T	-0.0913249	0.0162689	1.98295e-08	8231	0.640157	1.47599	0.00381465	31.511
Non-small cell lung cancer	X-21286 levels	rs56113850	C	T	-0.136846	0.0151338	1.53232e-19	8231	0.576068	1.37301	0.00983846	81.7651
Non-small cell lung cancer	X-18921 levels	rs12087626	A	C	-0.176797	0.0165747	1.45694e-26	8257	0.303957	1.50611	0.0135955	113.778
Non-small cell lung cancer	X-18921 levels	rs28415528	A	G	-0.403572	0.0160593	2.32727e-139	8257	0.317104	1.45928	0.0710652	631.523
Non-small cell lung cancer	X-18921 levels	rs7500220	G	A	0.122979	0.0194361	2.49414e-10	8257	0.803646	1.76612	0.00482642	40.0354
Non-small cell lung cancer	X-18922 levels	rs11045806	A	G	-0.152913	0.0196665	7.52758e-15	8174	0.18644	1.77805	0.00734354	60.4553
Non-small cell lung cancer	X-18922 levels	rs11576656	A	T	0.239514	0.0250478	1.15197e-21	8174	0.106126	2.26458	0.0110653	91.4371
Non-small cell lung cancer	X-18922 levels	rs135536	C	G	-0.115842	0.0187763	6.84668e-10	8174	0.23751	1.69757	0.00463624	38.0638
Non-small cell lung cancer	X-18922 levels	rs2582788	G	T	-0.163521	0.0173579	4.48618e-21	8174	0.705546	1.56933	0.0107432	88.7468
Non-small cell lung cancer	X-18922 levels	rs28736286	G	A	0.102348	0.0171668	2.49151e-09	8174	0.286854	1.55205	0.00433079	35.5451
Non-small cell lung cancer	X-18922 levels	rs4149056	C	T	0.302992	0.0209274	1.66307e-47	8174	0.156177	1.89205	0.0250094	209.62
Non-small cell lung cancer	X-21441 levels	rs2011425	G	T	0.362199	0.0277817	7.50315e-39	8030	0.0808657	2.48953	0.0207334	169.972
Non-small cell lung cancer	X-21441 levels	rs2072365	T	C	-0.102981	0.016278	2.50929e-10	8030	0.346688	1.45868	0.00496072	40.0232
Non-small cell lung cancer	X-21441 levels	rs212100	C	T	0.268329	0.0209923	2.06135e-37	8030	0.839582	1.88113	0.0199461	163.386
Non-small cell lung cancer	X-21441 levels	rs3858671	T	C	0.239011	0.016254	6.0095e-49	8030	0.673787	1.45653	0.026228	216.23
Non-small cell lung cancer	X-21441 levels	rs72838138	A	G	-0.596977	0.0325645	4.58464e-75	8030	0.0567814	2.91811	0.0401799	336.067
Non-small cell lung cancer	X-21829 levels	rs11576656	A	T	0.185689	0.0246655	5.14055e-14	8217	0.105691	2.23587	0.00685171	56.6751
Non-small cell lung cancer	X-21829 levels	rs1165189	C	A	0.147334	0.0175837	5.33737e-17	8217	0.249085	1.59392	0.00847387	70.2078
Non-small cell lung cancer	X-21829 levels	rs2582788	G	T	-0.109991	0.0170755	1.18314e-10	8217	0.705897	1.54785	0.00502541	41.4923
Non-small cell lung cancer	X-21471 levels	rs212100	C	T	0.331612	0.0210966	1.12539e-55	7982	0.841223	1.88481	0.0300324	247.079
Non-small cell lung cancer	X-21471 levels	rs2900478	A	T	0.351432	0.0201586	4.60307e-68	7982	0.168675	1.80101	0.0366882	303.922
Non-small cell lung cancer	X-21471 levels	rs4762697	T	A	0.169972	0.017203	5.0648e-23	7982	0.716039	1.53695	0.0120855	97.6217
Non-small cell lung cancer	X-21471 levels	rs72838129	C	T	-0.580097	0.0327696	4.0247e-70	7982	0.0572486	2.9277	0.0377857	313.371
Non-small cell lung cancer	X-21733 levels	rs4410790	C	T	-0.0934541	0.0169071	3.2482e-08	6916	0.623168	1.40604	0.00439961	30.5533
Non-small cell lung cancer	X-21733 levels	rs56113850	C	T	-0.0956838	0.0164799	6.39448e-09	6916	0.573864	1.37051	0.00485206	33.7107
Non-small cell lung cancer	X-21733 levels	rs75187800	A	G	-0.110345	0.0179819	8.43761e-10	6916	0.30733	1.49542	0.00541684	37.656
Non-small cell lung cancer	X-21470 levels	rs11045962	T	A	-0.125187	0.0222011	1.71265e-08	7700	0.144078	1.94814	0.0041134	31.7958
Non-small cell lung cancer	X-21470 levels	rs1165181	A	T	-0.123681	0.0173529	1.02271e-12	7700	0.290213	1.52271	0.00655583	50.7998
Non-small cell lung cancer	X-21470 levels	rs148982377	C	T	0.273535	0.0429576	1.92062e-10	7700	0.0343974	3.76951	0.00523946	40.5458
Non-small cell lung cancer	X-21470 levels	rs212100	C	T	0.353966	0.0214089	2.10136e-61	7700	0.843697	1.87862	0.0342927	273.36
Non-small cell lung cancer	X-21470 levels	rs55725645	C	T	-0.214066	0.0335484	1.76139e-10	7700	0.0580003	2.94386	0.00526118	40.7147
Non-small cell lung cancer	X-21470 levels	rs58310495	T	C	0.229343	0.021197	2.77983e-27	7700	0.158993	1.86003	0.0149792	117.064
Non-small cell lung cancer	X-21607 levels	rs12095130	A	T	0.148325	0.0234679	2.60978e-10	7975	0.124575	2.09575	0.00498526	39.9466
Non-small cell lung cancer	X-21607 levels	rs12123977	A	G	-0.290029	0.0163683	2.99372e-70	7975	0.305888	1.46174	0.0378861	313.961
Non-small cell lung cancer	X-21607 levels	rs2041073	C	T	-0.198664	0.015501	1.33109e-37	7975	0.46333	1.38428	0.0201856	164.255
Non-small cell lung cancer	X-21607 levels	rs28415528	A	G	-0.258668	0.0164979	2.11177e-55	7975	0.315419	1.47331	0.0299101	245.826
Non-small cell lung cancer	X-21467 levels	rs1047891	A	C	0.164416	0.016738	8.96833e-23	8195	0.308935	1.51523	0.01164	96.4897
Non-small cell lung cancer	X-21467 levels	rs10897407	G	A	-0.0923181	0.0159912	7.7845e-09	8195	0.631479	1.44762	0.0040514	33.3282
Non-small cell lung cancer	X-21467 levels	rs12318075	G	T	0.42818	0.0201222	1.77985e-100	8195	0.166055	1.82159	0.0523717	452.795
Non-small cell lung cancer	X-21467 levels	rs55672373	T	C	-0.489317	0.0324894	2.9306e-51	8195	0.0589493	2.94114	0.0269398	226.828
Non-small cell lung cancer	X-21467 levels	rs7976818	T	C	-0.169366	0.0185582	7.09295e-20	8195	0.21646	1.68	0.0100634	83.2877
Non-small cell lung cancer	X-23639 levels	rs10801699	C	T	-0.0981496	0.0155048	2.44726e-10	8272	0.503095	1.41017	0.00482214	40.0723
Non-small cell lung cancer	X-23639 levels	rs2472297	T	C	0.107611	0.0178123	1.52771e-09	8272	0.249758	1.62004	0.00439395	36.4984
Non-small cell lung cancer	X-23639 levels	rs4675869	G	A	0.115776	0.0169137	7.64106e-12	8272	0.70057	1.53831	0.00563379	46.8554
Non-small cell lung cancer	X-23654 levels	rs112201728	T	C	0.219811	0.0292217	5.3872e-14	8241	0.0691255	2.65274	0.00682089	56.5832
Non-small cell lung cancer	X-23654 levels	rs142059872	A	G	0.783458	0.0660974	2.07439e-32	8241	0.0126066	6.00032	0.0167666	140.496
Non-small cell lung cancer	X-23654 levels	rs188956377	T	G	-0.551225	0.0989853	2.56571e-08	8241	0.00559067	8.98588	0.00374982	31.011
Non-small cell lung cancer	X-23654 levels	rs2304913	C	T	-0.526832	0.0379546	8.30612e-44	8241	0.0393629	3.44552	0.0228508	192.671
Non-small cell lung cancer	X-23641 levels	rs11032447	G	A	0.0969354	0.0170649	1.3437e-08	6673	0.560635	1.394	0.00481361	32.2669
Non-small cell lung cancer	X-23641 levels	rs11597782	C	T	-0.127271	0.0169546	6.06947e-14	6673	0.386475	1.38499	0.00837606	56.3487
Non-small cell lung cancer	X-23641 levels	rs2294915	T	C	-0.105849	0.0192581	3.87701e-08	6673	0.236759	1.57316	0.0045081	30.2097
Non-small cell lung cancer	X-23641 levels	rs35493868	G	C	-0.126933	0.0207889	1.02288e-09	6673	0.190756	1.69821	0.00555744	37.2809
Non-small cell lung cancer	X-23641 levels	rs662138	G	C	-0.135538	0.02196	6.74109e-10	6673	0.169171	1.79388	0.00567798	38.0941
Non-small cell lung cancer	X-23641 levels	rs7538652	T	G	0.171038	0.017412	8.96526e-23	6673	0.327378	1.42236	0.0142581	96.4912
Non-small cell lung cancer	X-23641 levels	rs7584317	G	A	0.172355	0.0164302	9.5905e-26	6673	0.444832	1.34216	0.016228	110.043
Non-small cell lung cancer	X-22162 levels	rs112026082	T	C	0.247665	0.0424564	5.43122e-09	8249	0.0296903	3.85606	0.00410921	34.0285
Non-small cell lung cancer	X-22162 levels	rs117135869	T	C	0.901438	0.0585061	1.4556e-53	8249	0.0148683	5.31376	0.0279801	237.394
Non-small cell lung cancer	X-22162 levels	rs3779701	T	C	-0.286975	0.051842	3.10234e-08	8249	0.0203277	4.7085	0.00370184	30.6425
Non-small cell lung cancer	X-22162 levels	rs73886794	A	G	-1.06638	0.0386216	8.21923e-168	8249	0.0338396	3.50777	0.0846193	762.366
Non-small cell lung cancer	X-22162 levels	rs74532808	G	T	0.393086	0.0391223	9.41208e-24	8249	0.0357273	3.55324	0.0120933	100.955
Non-small cell lung cancer	X-23659 levels	rs116068903	T	C	-0.304889	0.0553394	3.59986e-08	8176	0.0172818	5.00386	0.00369973	30.3539
Non-small cell lung cancer	X-23659 levels	rs13650	G	A	0.0893145	0.0156886	1.2485e-08	8176	0.315504	1.41858	0.00394932	32.4097
Non-small cell lung cancer	X-23659 levels	rs60234513	C	T	-0.240861	0.0162493	1.04275e-49	8176	0.274545	1.46928	0.0261764	219.717
Non-small cell lung cancer	X-23659 levels	rs909530	T	C	-0.0928601	0.0167752	3.10229e-08	8176	0.247275	1.51683	0.00373476	30.6424
Non-small cell lung cancer	X-23739 levels	rs12292586	T	C	-0.140961	0.0232037	1.24042e-09	8249	0.121936	2.10745	0.00445501	36.9049
Non-small cell lung cancer	X-23739 levels	rs2282377	G	C	0.391216	0.0223557	1.44265e-68	8249	0.129058	2.03043	0.0358036	306.236
Non-small cell lung cancer	X-23739 levels	rs4665972	C	T	0.0906229	0.0156384	6.83633e-09	8249	0.591238	1.42034	0.00405537	33.5808
Non-small cell lung cancer	X-24241 levels	rs1050152	T	C	-0.107399	0.0156755	7.31396e-12	8053	0.430152	1.4067	0.00579673	46.9416
Non-small cell lung cancer	X-24241 levels	rs1171614	C	T	0.163222	0.0188775	5.31586e-18	8053	0.770896	1.69404	0.00920035	74.7599
Non-small cell lung cancer	X-24241 levels	rs12208357	T	C	-0.190394	0.0303378	3.47857e-10	8053	0.069401	2.72247	0.00486821	39.3857
Non-small cell lung cancer	X-24241 levels	rs34059508	A	G	-0.33036	0.0489551	1.49658e-11	8053	0.0256028	4.39316	0.00562444	45.5385
Non-small cell lung cancer	X-24241 levels	rs77010315	A	C	-0.391863	0.0711089	3.57303e-08	8053	0.0120572	6.38121	0.00375782	30.3683
Non-small cell lung cancer	X-24328 levels	rs1344	A	G	0.0798784	0.0144201	3.03537e-08	7807	0.582446	1.27412	0.00391602	30.6847
Non-small cell lung cancer	X-24328 levels	rs146199923	T	G	-0.336294	0.0493003	9.02019e-12	7807	0.0212559	4.35604	0.00592632	46.5306
Non-small cell lung cancer	X-24328 levels	rs2623901	G	T	0.107925	0.0163559	4.153e-11	7807	0.752096	1.44516	0.00554761	43.5407
Non-small cell lung cancer	X-24328 levels	rs3856497	A	T	0.109419	0.0198835	3.73359e-08	7807	0.83943	1.75685	0.00386496	30.2831
Non-small cell lung cancer	X-24328 levels	rs62466318	T	C	-0.145503	0.0179037	4.40195e-16	7807	0.190015	1.58192	0.00839123	66.0478
Non-small cell lung cancer	X-24328 levels	rs7293380	C	T	0.117954	0.0147703	1.39537e-15	7807	0.653583	1.30506	0.00810475	63.7744
Non-small cell lung cancer	X-24418 levels	rs13143630	C	T	-0.172007	0.0198495	4.49356e-18	5952	0.268039	1.53137	0.0124632	75.0919
Non-small cell lung cancer	X-24418 levels	rs17713514	T	C	0.682378	0.0337769	9.30746e-91	5952	0.068545	2.60586	0.0641919	408.141
Non-small cell lung cancer	X-24418 levels	rs1902023	C	A	-0.202087	0.0174168	3.97754e-31	5952	0.455035	1.34369	0.0221262	134.629
Non-small cell lung cancer	X-24418 levels	rs540582	C	T	-0.114996	0.0178007	1.04568e-10	5952	0.585425	1.37331	0.00696528	41.7341
Non-small cell lung cancer	X-24418 levels	rs6391	G	A	-0.184046	0.0176118	1.46254e-25	5952	0.540306	1.35874	0.0180231	109.206
Non-small cell lung cancer	X-24556 levels	rs1165195	G	T	-0.223387	0.0154355	1.81363e-47	8004	0.554527	1.38094	0.0255067	209.447
Non-small cell lung cancer	X-24556 levels	rs2071426	C	T	-0.159545	0.0171493	1.36113e-20	8004	0.281101	1.53426	0.0107005	86.5513
Non-small cell lung cancer	X-24556 levels	rs7266895	A	G	-0.153998	0.026031	3.30005e-09	8004	0.097535	2.32887	0.00435466	34.9984
Non-small cell lung cancer	X-24337 levels	rs1801133	A	G	-0.190416	0.0161968	6.54972e-32	8088	0.34098	1.45663	0.0168056	138.213
Non-small cell lung cancer	X-24337 levels	rs28366034	T	C	-0.336952	0.0225649	2.02228e-50	8088	0.132838	2.02934	0.0268362	222.982
Non-small cell lung cancer	X-24337 levels	rs483180	G	C	0.0908468	0.0165669	4.16697e-08	8088	0.318142	1.48992	0.00370502	30.0702
Non-small cell lung cancer	X-24546 levels	rs11572168	T	A	0.199025	0.0249157	1.37253e-15	6391	0.124118	1.99185	0.00988827	63.8071
Non-small cell lung cancer	X-24546 levels	rs212100	C	T	0.160783	0.0227913	1.73156e-12	6391	0.84717	1.82202	0.00772929	49.7671
Non-small cell lung cancer	X-24546 levels	rs4149056	C	T	0.379803	0.0210749	1.31912e-72	6391	0.169225	1.68481	0.0483748	324.777
Non-small cell lung cancer	X-24546 levels	rs4762697	T	A	0.127276	0.0183799	4.36783e-12	6391	0.724334	1.46936	0.00744949	47.952
Non-small cell lung cancer	X-24518 levels	rs13170299	A	G	0.202329	0.0355251	1.23087e-08	6131	0.0627581	2.78164	0.00526458	32.4374
Non-small cell lung cancer	X-24518 levels	rs233074	C	T	0.390001	0.0168016	3.4415e-119	6131	0.375798	1.31558	0.0808067	538.803
Non-small cell lung cancer	X-24518 levels	rs34400381	A	G	-0.275821	0.0487305	1.51253e-08	6131	0.0309287	3.81563	0.00519995	32.0371
Non-small cell lung cancer	X-24518 levels	rs37369	T	C	-0.597494	0.03283	5.19792e-74	6131	0.0699592	2.57061	0.0512717	331.227
Non-small cell lung cancer	X-24518 levels	rs683369	C	G	-0.135026	0.0206619	6.36022e-11	6131	0.778602	1.61784	0.00691973	42.7065
Non-small cell lung cancer	X-24494 levels	rs138529890	A	G	0.431591	0.0443647	2.28492e-22	6767	0.0371195	3.64952	0.0137965	94.6389
Non-small cell lung cancer	X-24494 levels	rs183044805	T	C	0.357585	0.0336864	2.53487e-26	6767	0.0645066	2.7711	0.0163835	112.681
Non-small cell lung cancer	X-24494 levels	rs72794638	C	T	0.518351	0.0586797	1.01389e-18	6767	0.0201009	4.8271	0.0114031	78.0319
Non-small cell lung cancer	X-24494 levels	rs7475281	C	A	-0.148098	0.0238102	4.97437e-10	6767	0.145806	1.95867	0.00568628	38.6876
Non-small cell lung cancer	X-24544 levels	rs12659258	A	G	0.64652	0.0189563	6.03876e-255	7939	0.148625	1.68903	0.127822	1163.21
Non-small cell lung cancer	X-24544 levels	rs13198474	A	G	0.153644	0.027787	3.21455e-08	7939	0.0718789	2.47585	0.00383727	30.5737
Non-small cell lung cancer	X-24544 levels	rs2342307	G	A	-0.082188	0.0149993	4.26653e-08	7939	0.619653	1.33645	0.00376859	30.0244
Non-small cell lung cancer	X-24544 levels	rs74710095	G	T	0.0886056	0.0158191	2.12891e-08	7939	0.297543	1.4095	0.00393722	31.3732
Non-small cell lung cancer	X-24544 levels	rs9509847	A	C	-0.0854985	0.0151856	1.79963e-08	7939	0.359299	1.35305	0.00397801	31.6995
Non-small cell lung cancer	X-24801 levels	rs10466245	A	G	-0.107515	0.0177088	1.26879e-09	8059	0.247293	1.58975	0.00455412	36.8604
Non-small cell lung cancer	X-24801 levels	rs112201728	T	C	0.167666	0.0300566	2.42798e-08	8059	0.0694843	2.69824	0.00384736	31.1179
Non-small cell lung cancer	X-24801 levels	rs1171617	T	G	0.114851	0.0185167	5.55429e-10	8059	0.768183	1.66228	0.00475226	38.4718
Non-small cell lung cancer	X-24801 levels	rs142059872	A	G	0.522014	0.0677029	1.2545e-14	8059	0.0128285	6.07782	0.0073246	59.4497
Non-small cell lung cancer	X-24801 levels	rs1564348	C	T	0.121833	0.0205759	3.19726e-09	8059	0.163809	1.84714	0.00433264	35.06
Non-small cell lung cancer	X-24801 levels	rs77010315	A	C	-0.492135	0.0699009	1.91591e-12	8059	0.0121103	6.27514	0.00611457	49.5682
Non-small cell lung cancer	X-24801 levels	rs7705826	G	T	0.129022	0.0205684	3.54565e-10	8059	0.8345	1.84647	0.00486001	39.3483
Non-small cell lung cancer	X-24801 levels	rs77762079	A	C	-0.486657	0.0393983	4.73906e-35	8059	0.0388653	3.53686	0.0185853	152.578
Non-small cell lung cancer	X-24801 levels	rs780093	C	T	-0.0874499	0.0156293	2.2031e-08	8059	0.598	1.40307	0.00387063	31.3069
Non-small cell lung cancer	X-24736 levels	rs200399858	T	C	-0.176278	0.0197156	3.85539e-19	4846	0.484517	1.37247	0.0162354	79.9422
Non-small cell lung cancer	X-24736 levels	rs6584194	C	T	0.146501	0.0201348	3.43761e-13	4846	0.362607	1.40165	0.0108109	52.9403
Non-small cell lung cancer	X-24736 levels	rs8101881	T	C	0.33431	0.0203003	6.20733e-61	4846	0.643919	1.41317	0.0530189	271.203
Non-small cell lung cancer	X-24588 levels	rs11519268	A	G	0.0986113	0.017295	1.186e-08	8239	0.229684	1.56985	0.00393127	32.5096
Non-small cell lung cancer	X-24588 levels	rs11568591	A	G	-0.256345	0.0288272	5.97681e-19	8239	0.0687287	2.61661	0.00950881	79.076
Non-small cell lung cancer	X-24588 levels	rs12815466	A	T	0.227336	0.0207061	4.81052e-28	8239	0.853602	1.87947	0.0144232	120.542
Non-small cell lung cancer	X-24588 levels	rs144512259	T	C	-0.41971	0.0557106	4.93018e-14	8239	0.0175727	5.05679	0.0068434	56.7575
Non-small cell lung cancer	X-24588 levels	rs1780180	A	G	-0.113152	0.0147921	2.01856e-14	8239	0.602041	1.34266	0.00705377	58.5147
Non-small cell lung cancer	X-24588 levels	rs56050010	G	A	-0.344849	0.0308899	6.12987e-29	8239	0.0594848	2.80384	0.0149051	124.631
Non-small cell lung cancer	X-24588 levels	rs58231493	T	C	0.244211	0.0148652	1.1978e-60	8239	0.423225	1.3493	0.0317262	269.891
Non-small cell lung cancer	X-24588 levels	rs72551330	C	T	-0.393201	0.0620735	2.38199e-10	8239	0.0142822	5.63435	0.00484772	40.1252
Non-small cell lung cancer	X-24947 levels	rs148982377	C	T	-0.474046	0.0428798	2.06802e-28	8002	0.0329071	3.83577	0.0150474	122.218
Non-small cell lung cancer	X-24947 levels	rs1996598	T	C	0.104972	0.0182024	8.07405e-09	8002	0.24387	1.62828	0.00413998	33.2575
Non-small cell lung cancer	X-24947 levels	rs2342307	G	A	-0.105941	0.0160404	3.98535e-11	8002	0.618502	1.43488	0.00542308	43.6212
Non-small cell lung cancer	X-24947 levels	rs56028148	T	C	0.202943	0.0240137	2.88536e-17	8002	0.118442	2.14812	0.00884871	71.4217
Non-small cell lung cancer	X-24947 levels	rs62129968	A	C	-0.190437	0.0209549	1.00923e-19	8002	0.161381	1.8745	0.0102184	82.5908
Non-small cell lung cancer	X-24947 levels	rs6456703	T	C	0.127328	0.0180069	1.53768e-12	8002	0.24728	1.61079	0.00621118	50
Non-small cell lung cancer	X-24947 levels	rs72651926	A	G	-0.252884	0.0206387	1.62025e-34	8002	0.167827	1.84621	0.018421	150.134
Non-small cell lung cancer	X-24947 levels	rs9884390	C	T	-0.587303	0.0178102	1.81496e-238	8002	0.218851	1.59319	0.11966	1087.39
Non-small cell lung cancer	X-24949 levels	rs1126742	G	A	0.340914	0.0236166	3.10059e-47	7174	0.137315	2.00031	0.0282342	208.379
Non-small cell lung cancer	X-24949 levels	rs1177442	G	A	0.181747	0.0165097	3.47713e-28	7174	0.563145	1.39836	0.0166165	121.187
Non-small cell lung cancer	X-24949 levels	rs7969341	G	A	0.229663	0.0214037	7.35719e-27	7174	0.173552	1.81288	0.0157997	115.134
Non-small cell lung cancer	X-25371 levels	rs115376765	T	C	0.436651	0.0469886	1.50395e-20	8205	0.0264347	4.2563	0.0104175	86.3543
Non-small cell lung cancer	X-25371 levels	rs1165196	A	G	-0.24604	0.0151221	1.60528e-59	8205	0.555135	1.36978	0.0312623	264.72
Non-small cell lung cancer	X-25371 levels	rs1536826	C	A	0.150243	0.0198749	4.04881e-14	8205	0.815882	1.8003	0.00691816	57.145
Non-small cell lung cancer	X-25371 levels	rs7654754	A	G	0.087135	0.0152584	1.12555e-08	8205	0.524417	1.38213	0.00395978	32.6112
Non-small cell lung cancer	X-25422 levels	rs10240723	T	C	-0.241981	0.0147294	1.19812e-60	8210	0.381729	1.33462	0.031835	269.893
Non-small cell lung cancer	X-25422 levels	rs1047891	A	C	0.0853351	0.0156234	4.70748e-08	8210	0.308919	1.41562	0.00362152	29.8335
Non-small cell lung cancer	X-25422 levels	rs1510303	A	G	-0.101038	0.0143321	1.79209e-12	8210	0.521954	1.29862	0.00601853	49.6992
Non-small cell lung cancer	X-25422 levels	rs2169387	G	A	-0.134199	0.0244416	4.00599e-08	8210	0.90217	2.21463	0.0036594	30.1467
Non-small cell lung cancer	X-25422 levels	rs2282377	G	C	-0.198248	0.0213001	1.31041e-20	8210	0.12992	1.92998	0.0104438	86.6272
Non-small cell lung cancer	X-25810 levels	rs10786415	G	A	-0.104477	0.0158403	4.23459e-11	8167	0.358392	1.43151	0.00529969	43.5025
Non-small cell lung cancer	X-25810 levels	rs117250991	G	C	0.344913	0.0620602	2.73334e-08	8167	0.0152898	5.60847	0.00376875	30.8882
Non-small cell lung cancer	X-25810 levels	rs142171054	T	C	0.323203	0.0533403	1.36749e-09	8167	0.0205226	4.82044	0.00447647	36.7147
Non-small cell lung cancer	X-25810 levels	rs62333059	A	T	-0.104192	0.0179893	6.96027e-09	8167	0.243766	1.62572	0.0040917	33.546
Non-small cell lung cancer	X-25433 levels	rs10841781	G	A	-0.153119	0.0233588	5.56075e-11	6516	0.166927	1.88556	0.00655321	42.9692
Non-small cell lung cancer	X-25433 levels	rs12318075	G	T	0.349411	0.0221988	8.03189e-56	6516	0.179351	1.79193	0.03664	247.75
Non-small cell lung cancer	X-25433 levels	rs2804411	T	C	-0.114649	0.017564	6.68744e-11	6516	0.432441	1.4178	0.00649852	42.6082
Non-small cell lung cancer	X-26111 levels	rs11045806	A	G	-0.121363	0.0199163	1.10356e-09	8002	0.183841	1.78159	0.00462013	37.1326
Non-small cell lung cancer	X-26111 levels	rs4149056	C	T	0.310638	0.0208638	3.89514e-50	8002	0.158537	1.86635	0.0269626	221.678
Non-small cell lung cancer	X-26111 levels	rs7375178	A	C	-0.120089	0.0156006	1.38563e-14	8002	0.459862	1.39553	0.0073524	59.2548
Non-small cell lung cancer	X-26109 levels	rs10278040	A	G	-0.3463	0.038655	3.28362e-19	6992	0.0449971	3.23226	0.0113516	80.259
Non-small cell lung cancer	X-26109 levels	rs296391	T	C	0.172946	0.022368	1.05986e-14	6992	0.841536	1.87037	0.00847991	59.7815
Non-small cell lung cancer	X-26109 levels	rs4149056	C	T	0.299845	0.0216978	1.95393e-43	6992	0.162706	1.81433	0.0265937	190.969
Non-small cell lung cancer	X-26109 levels	rs4299376	T	G	0.0999284	0.0175649	1.27708e-08	6992	0.688971	1.46874	0.00460896	32.3658
Non-small cell lung cancer	X-26109 levels	rs4762697	T	A	0.109878	0.0182073	1.59154e-09	6992	0.717382	1.52246	0.00518318	36.4192
Non-small cell lung cancer	X-26109 levels	rs62471929	G	A	0.381902	0.0353561	3.38321e-27	6992	0.0558113	2.95641	0.0164176	116.674
Non-small cell lung cancer	X-26109 levels	rs776746	C	T	1.08999	0.0378369	1.72507e-182	6992	0.957337	3.16385	0.106124	829.877
Non-small cell lung cancer	X-26054 levels	rs2076007	T	C	0.298721	0.0240035	1.4907e-35	8046	0.106898	2.1531	0.0188898	154.875
Non-small cell lung cancer	X-26054 levels	rs337276	A	C	-0.406608	0.0147047	2.67451e-168	8046	0.611513	1.319	0.0868025	764.609
Non-small cell lung cancer	X-26054 levels	rs492602	G	A	-0.106977	0.0149055	7.12537e-13	8046	0.480712	1.33702	0.00636273	51.5095
Non-small cell lung cancer	X-26054 levels	rs550057	C	T	-0.159093	0.0170578	1.0921e-20	8046	0.742579	1.53008	0.0106983	86.9874
Non-small cell lung cancer	Carnitine C4 levels	rs1171617	T	G	0.216835	0.018523	1.18367e-31	8111	0.768613	1.6682	0.0166185	137.036
Non-small cell lung cancer	Carnitine C4 levels	rs12809185	C	A	0.178401	0.0267863	2.7354e-11	8111	0.0917363	2.4124	0.00544042	44.3577
Non-small cell lung cancer	Carnitine C4 levels	rs203326	C	T	0.134678	0.0182832	1.75563e-13	8111	0.774628	1.6466	0.00664699	54.2611
Non-small cell lung cancer	Carnitine C4 levels	rs2516078	C	T	-0.199246	0.0158194	2.24856e-36	8111	0.390359	1.42471	0.0191875	158.635
Non-small cell lung cancer	Carnitine C4 levels	rs274555	T	C	0.100869	0.0158486	1.95866e-10	8111	0.407356	1.42734	0.00497053	40.5073
Non-small cell lung cancer	Carnitine C4 levels	rs662138	G	C	-0.200117	0.0201207	2.62954e-23	8111	0.176544	1.81209	0.0120517	98.9195
Non-small cell lung cancer	Carnitine C4 levels	rs71454677	T	C	0.385428	0.0575403	2.10703e-11	8111	0.0179481	5.18214	0.00550273	44.8686
Non-small cell lung cancer	Carnitine C4 levels	rs7975067	A	G	0.637817	0.0146921	4.94065645841247e-324	8111	0.36554	1.32319	0.188583	1884.62
Non-small cell lung cancer	Carnitine C4 levels	rs80254170	G	A	-0.163483	0.0287823	1.34704e-08	8111	0.0758884	2.59217	0.0039628	32.2622
Non-small cell lung cancer	Androsterone sulfate levels	rs10020631	A	G	-0.178664	0.0173416	6.85239e-25	8182	0.238582	1.56862	0.0128098	106.144
Non-small cell lung cancer	Androsterone sulfate levels	rs117209214	A	G	-0.75229	0.085224	1.07326e-18	8182	0.00758595	7.70889	0.00943574	77.9196
Non-small cell lung cancer	Androsterone sulfate levels	rs148982377	C	T	-1.50358	0.038262	4.94065645841247e-324	8182	0.0325487	3.46097	0.158804	1544.25
Non-small cell lung cancer	Androsterone sulfate levels	rs56225736	A	G	0.138611	0.0214654	1.06497e-10	8182	0.137054	1.94164	0.00507173	41.6982
Non-small cell lung cancer	Androsterone sulfate levels	rs62128827	T	C	-0.131302	0.0202782	9.48045e-11	8182	0.158198	1.83425	0.0050993	41.926
Non-small cell lung cancer	Androsterone sulfate levels	rs72787511	C	G	-0.276905	0.0408325	1.18939e-11	8182	0.0341314	3.69348	0.00559064	45.9885
Non-small cell lung cancer	N-acetyltyrosine levels	rs13411311	A	G	0.727883	0.0166962	4.94065645841247e-324	7841	0.234527	1.47844	0.19514	1900.59
Non-small cell lung cancer	N-acetyltyrosine levels	rs147484801	C	T	0.399491	0.0625552	1.70053e-10	7841	0.0159228	5.53923	0.00517574	40.7838
Non-small cell lung cancer	N-acetyltyrosine levels	rs459059	C	G	0.245372	0.0438112	2.13525e-08	7841	0.967099	3.87946	0.00398552	31.3675
Non-small cell lung cancer	N-acetyltyrosine levels	rs523355	C	G	-0.186087	0.0332288	2.1415e-08	7841	0.060407	2.94239	0.00398481	31.3619
Non-small cell lung cancer	N-acetyltyrosine levels	rs7108760	G	A	0.29997	0.0208317	5.19357e-47	7841	0.828286	1.84463	0.0257696	207.351
Non-small cell lung cancer	N-acetyl-L-glutamine levels	rs1495741	A	G	-0.17536	0.017849	8.8183e-23	8181	0.773957	1.61442	0.0116637	96.5236
Non-small cell lung cancer	N-acetyl-L-glutamine levels	rs17349321	T	C	0.809576	0.0180233	4.94065645841247e-324	8181	0.170404	1.63019	0.197874	2017.65
Non-small cell lung cancer	N-acetyl-L-glutamine levels	rs523355	C	G	-0.199118	0.0315789	2.87402e-10	8181	0.0611879	2.85628	0.0048375	39.7582
Non-small cell lung cancer	N-acetyl-L-glutamine levels	rs61091264	A	G	0.303894	0.0228237	1.89704e-40	8181	0.121597	2.06438	0.0212158	177.285
Non-small cell lung cancer	N-acetylphenylalanine levels	rs10170849	A	G	0.621354	0.0160972	4.94065645841247e-324	8228	0.235083	1.46015	0.153353	1489.97
Non-small cell lung cancer	N-acetylphenylalanine levels	rs147484801	C	T	0.361422	0.0598095	1.51375e-09	8228	0.0154765	5.42522	0.00441953	36.5165
Non-small cell lung cancer	N-acetylphenylalanine levels	rs2328895	T	C	0.147566	0.0148719	3.3238e-23	8228	0.555529	1.34901	0.0118273	98.4554
Non-small cell lung cancer	N-acetylphenylalanine levels	rs7108760	G	A	0.261511	0.0195394	7.52319e-41	8228	0.82519	1.77239	0.0213115	179.126
Non-small cell lung cancer	N-acetylasparagine levels	rs523355	C	G	-0.252308	0.0327972	1.43741e-14	7935	0.0605752	2.92153	0.00740497	59.1818
Non-small cell lung cancer	N-acetylasparagine levels	rs62151652	C	A	1.04813	0.0141987	4.94065645841247e-324	7935	0.236802	1.2648	0.407198	5449.2
Non-small cell lung cancer	N-acetylasparagine levels	rs8012505	G	C	0.264105	0.0229798	1.43255e-30	7935	0.131248	2.04701	0.0163777	132.087
Non-small cell lung cancer	N-acetylarginine levels	rs11568438	A	G	0.299824	0.0545966	3.9827e-08	8271	0.0198451	4.96529	0.00363385	30.1579
Non-small cell lung cancer	N-acetylarginine levels	rs1171617	T	G	0.152433	0.0185038	1.75208e-16	8271	0.769646	1.68283	0.00814017	67.8635
Non-small cell lung cancer	N-acetylarginine levels	rs13399087	C	T	0.661281	0.0140768	4.94065645841247e-324	8271	0.369208	1.28022	0.210657	2206.81
Non-small cell lung cancer	N-acetylarginine levels	rs149251158	T	A	0.340889	0.0402894	2.65049e-17	8271	0.0374587	3.66412	0.00858317	71.5887
Non-small cell lung cancer	N-acetylarginine levels	rs2453583	T	A	0.107413	0.0158065	1.07919e-11	8271	0.393038	1.43752	0.00555355	46.1788
Non-small cell lung cancer	N-acetylarginine levels	rs72848112	T	G	0.276098	0.0408125	1.33269e-11	8271	0.0369607	3.71169	0.00550415	45.7657
Non-small cell lung cancer	5-acetylamino-6-formylamino-3-methyluracil levels	rs12545528	T	G	-0.164242	0.0166001	4.41954e-23	7599	0.390469	1.44707	0.0127217	97.892
Non-small cell lung cancer	5-acetylamino-6-formylamino-3-methyluracil levels	rs4244446	T	C	-0.647282	0.0163749	4.94065645841247e-324	7599	0.715529	1.42744	0.170591	1562.53
Non-small cell lung cancer	5-acetylamino-6-formylamino-3-methyluracil levels	rs7836592	T	C	-0.11192	0.0163442	7.50594e-12	7599	0.484754	1.42476	0.00613442	46.8908
Non-small cell lung cancer	5-acetylamino-6-formylamino-3-methyluracil levels	rs971770	C	T	-0.262581	0.0311507	3.47514e-17	7599	0.925458	2.71548	0.00926629	71.0544
Non-small cell lung cancer	Orotidine levels	rs11541956	A	G	-1.69442	0.04154	4.94065645841247e-324	8017	0.0266784	3.7194	0.171904	1663.83
Non-small cell lung cancer	Orotidine levels	rs12487905	C	T	-0.101575	0.0180312	1.76778e-08	8017	0.207044	1.61447	0.00394371	31.734
Non-small cell lung cancer	Orotidine levels	rs4766578	A	T	-0.0801171	0.0145484	3.65117e-08	8017	0.50188	1.30263	0.00376944	30.3263
Non-small cell lung cancer	Orotidine levels	rs77924615	A	G	-0.112918	0.0186673	1.45741e-09	8017	0.192875	1.67143	0.00454445	36.5901
Non-small cell lung cancer	3-methylcytidine levels	rs113618320	T	G	1.00398	0.018234	4.94065645841247e-324	8117	0.136263	1.64278	0.271982	3031.7
Non-small cell lung cancer	3-methylcytidine levels	rs4283655	G	A	0.279166	0.0313034	4.74447e-19	8117	0.942413	2.82026	0.0097055	79.532
Non-small cell lung cancer	3-methylcytidine levels	rs73381355	T	G	0.147094	0.0261726	1.90799e-08	8117	0.0830857	2.358	0.00387722	31.5861
Non-small cell lung cancer	N-acetyl-aspartyl-glutamate (naag) levels	rs11228841	G	A	-0.167361	0.0235821	1.27532e-12	7705	0.132029	2.06999	0.00649611	50.3667
Non-small cell lung cancer	N-acetyl-aspartyl-glutamate (naag) levels	rs12275064	T	G	-0.315659	0.0226516	3.86148e-44	7705	0.135543	1.98832	0.0245904	194.195
Non-small cell lung cancer	N-acetyl-aspartyl-glutamate (naag) levels	rs609054	G	C	-0.576346	0.0148393	4.94065645841247e-324	7705	0.392017	1.30257	0.163761	1508.48
Non-small cell lung cancer	1-stearoyl-2-arachidonoyl-gpc (18:0/20:4) levels	rs12928099	A	C	0.124193	0.0167142	1.08264e-13	8253	0.290774	1.51842	0.00664691	55.2107
Non-small cell lung cancer	1-stearoyl-2-arachidonoyl-gpc (18:0/20:4) levels	rs174544	A	C	-0.683082	0.0149085	4.94065645841247e-324	8253	0.298786	1.35438	0.202826	2099.32
Non-small cell lung cancer	1-stearoyl-2-arachidonoyl-gpc (18:0/20:4) levels	rs35179427	A	G	-0.151769	0.0271674	2.31763e-08	8253	0.0840112	2.46805	0.00376811	31.2083
Non-small cell lung cancer	1-stearoyl-2-arachidonoyl-gpc (18:0/20:4) levels	rs3741259	T	C	-0.152103	0.0268218	1.42072e-08	8253	0.0906185	2.43665	0.00388243	32.1588
Non-small cell lung cancer	1-stearoyl-2-arachidonoyl-gpc (18:0/20:4) levels	rs58542926	T	C	-0.175261	0.0290529	1.61465e-09	8253	0.0756583	2.63934	0.0043911	36.3908
Non-small cell lung cancer	Bilirubin (E,E) levels	rs1871395	G	A	0.134689	0.020857	1.06279e-10	8263	0.156413	1.89592	0.00502274	41.7024
Non-small cell lung cancer	Bilirubin (E,E) levels	rs4148325	T	C	0.595836	0.0149515	4.94065645841247e-324	8263	0.322229	1.35911	0.161245	1588.12
Non-small cell lung cancer	Bilirubin (E,E) levels	rs4533344	T	C	-0.136003	0.0245522	3.03613e-08	8263	0.112013	2.23182	0.00370061	30.6843
Non-small cell lung cancer	Bilirubin (E,E) levels	rs6759896	A	G	-0.0887542	0.0152991	6.58182e-09	8263	0.56391	1.3907	0.0040574	33.6547
Non-small cell lung cancer	Androsterone glucuronide levels	rs112170989	T	C	1.0104	0.0256288	4.94065645841247e-324	7980	0.0601811	2.28944	0.163055	1554.28
Non-small cell lung cancer	Androsterone glucuronide levels	rs212100	C	T	-0.169772	0.018039	4.8955e-21	7980	0.837321	1.61144	0.0109804	88.5742
Non-small cell lung cancer	Androsterone glucuronide levels	rs540582	C	T	-0.143033	0.013413	1.50329e-26	7980	0.591058	1.19819	0.0140534	113.716
Non-small cell lung cancer	Androsterone glucuronide levels	rs567045699	C	A	0.214975	0.0372388	7.79242e-09	7980	0.0326305	3.32657	0.00415987	33.3261
Non-small cell lung cancer	Androsterone glucuronide levels	rs72794638	C	T	-0.329683	0.0502842	5.51237e-11	7980	0.017545	4.49193	0.00535923	42.9863
Non-small cell lung cancer	Androsterone glucuronide levels	rs9282858	T	C	-0.343361	0.0372578	3.08949e-20	7980	0.0330396	3.32827	0.0105335	84.9313
Non-small cell lung cancer	N6-methyllysine levels	rs10164318	G	T	0.148538	0.0163816	1.21876e-19	8299	0.672121	1.49234	0.00981203	82.2172
Non-small cell lung cancer	N6-methyllysine levels	rs113481554	G	A	0.307273	0.0518134	3.02228e-09	8299	0.0231039	4.72014	0.00422091	35.1694
Non-small cell lung cancer	N6-methyllysine levels	rs57564578	A	G	-1.10377	0.0279899	4.94065645841247e-324	8299	0.0685918	2.54985	0.157843	1555.09
Non-small cell lung cancer	N6-methyllysine levels	rs942803	T	G	-1.02241	0.0130745	4.94065645841247e-324	8299	0.27016	1.19107	0.424301	6115.05
Non-small cell lung cancer	N-acetyl-1-methylhistidine levels	rs113864403	C	A	0.216537	0.0391327	3.1408e-08	7588	0.0428401	3.40882	0.00401997	30.6185
Non-small cell lung cancer	N-acetyl-1-methylhistidine levels	rs11899740	A	G	0.890347	0.0155358	4.94065645841247e-324	7588	0.235734	1.35331	0.302139	3284.36
Non-small cell lung cancer	N-acetyl-1-methylhistidine levels	rs142564956	G	A	0.233944	0.040064	5.24325e-09	7588	0.0399414	3.48994	0.00447461	34.0969
Non-small cell lung cancer	N-acetyl-1-methylhistidine levels	rs1780966	C	T	0.0996551	0.0182806	4.99703e-08	7588	0.250198	1.59241	0.00390218	29.7179
Non-small cell lung cancer	N-acetyl-1-methylhistidine levels	rs62331274	C	G	0.100585	0.0181516	3.00108e-08	7588	0.260928	1.58117	0.00403153	30.7069
Non-small cell lung cancer	N-acetyl-1-methylhistidine levels	rs7108760	G	A	0.139382	0.0209091	2.62679e-11	7588	0.825722	1.82137	0.00582362	44.4368
Non-small cell lung cancer	N-acetyl-1-methylhistidine levels	rs78606233	A	T	-0.266469	0.0309323	7.01891e-18	7588	0.0710975	2.69449	0.00968787	74.2111
Non-small cell lung cancer	Glycochenodeoxycholate glucuronide (1) levels	rs10770795	G	A	-0.41531	0.0215505	9.32064e-83	8236	0.134873	1.95576	0.0431578	371.39
Non-small cell lung cancer	Glycochenodeoxycholate glucuronide (1) levels	rs12317268	G	A	0.875781	0.0186801	4.94065645841247e-324	8236	0.153959	1.69526	0.2107	2198.03
Non-small cell lung cancer	Glycochenodeoxycholate glucuronide (1) levels	rs139619388	G	A	-0.26956	0.0417894	1.11515e-10	8236	0.0339699	3.79249	0.00502781	41.6082
Non-small cell lung cancer	Glycochenodeoxycholate glucuronide (1) levels	rs146931915	T	C	0.353403	0.0630027	2.03119e-08	8236	0.0148207	5.71765	0.00380675	31.4646
Non-small cell lung cancer	Glycochenodeoxycholate glucuronide (1) levels	rs185979634	C	T	-0.303796	0.0330569	3.92486e-20	8236	0.0543439	2.99999	0.0101531	84.4578
Non-small cell lung cancer	Glycochenodeoxycholate glucuronide (1) levels	rs3785912	T	C	-0.142035	0.015955	5.47357e-19	8236	0.349222	1.44795	0.00953293	79.2496
Non-small cell lung cancer	N6,N6-dimethyllysine levels	rs111607250	C	G	-0.304476	0.0317198	8.0776e-22	8265	0.0608559	2.88371	0.0110279	92.1394
Non-small cell lung cancer	N6,N6-dimethyllysine levels	rs755126	A	G	-1.15188	0.00987014	4.94065645841247e-324	8265	0.351532	0.897315	0.622396	13619.7
Non-small cell lung cancer	N6,N6-dimethyllysine levels	rs76363116	T	C	-0.401693	0.0637772	3.00781e-10	8265	0.0147529	5.79812	0.00477793	39.6696
Non-small cell lung cancer	N2-acetyl,N6,N6-dimethyllysine levels	rs10786496	C	T	0.10985	0.0173692	2.54198e-10	7891	0.707551	1.54293	0.00504455	39.9982
Non-small cell lung cancer	N2-acetyl,N6,N6-dimethyllysine levels	rs13538	G	A	0.642501	0.017019	6.96876999999809e-312	7891	0.23407	1.51182	0.153015	1425.21
Non-small cell lung cancer	N2-acetyl,N6,N6-dimethyllysine levels	rs57564578	A	G	-0.756759	0.0304451	2.20081e-136	7891	0.06558	2.70448	0.0726293	617.846
Non-small cell lung cancer	N2-acetyl,N6,N6-dimethyllysine levels	rs7609407	G	A	-0.131111	0.0221496	3.23214e-09	7891	0.148491	1.96758	0.00442181	35.0386
Non-small cell lung cancer	N2-acetyl,N6,N6-dimethyllysine levels	rs7923729	T	C	-0.939413	0.0142367	4.94065645841247e-324	7891	0.259612	1.26466	0.355635	4354.06
Non-small cell lung cancer	N2-acetyl,N6-methyllysine levels	rs111607250	C	G	-0.280676	0.032327	3.87507e-18	8069	0.0604123	2.90386	0.00925823	75.3841
Non-small cell lung cancer	N2-acetyl,N6-methyllysine levels	rs145640972	T	C	-0.362907	0.0661085	4.02897e-08	8069	0.0142964	5.93837	0.00372173	30.1353
Non-small cell lung cancer	N2-acetyl,N6-methyllysine levels	rs41317034	T	C	-0.725087	0.0280564	2.84676e-147	8069	0.0779593	2.52024	0.0764642	667.908
Non-small cell lung cancer	N2-acetyl,N6-methyllysine levels	rs4474372	T	C	-0.824164	0.0150809	4.94065645841247e-324	8069	0.263741	1.35468	0.270191	2986.57
Non-small cell lung cancer	N2-acetyl,N6-methyllysine levels	rs523355	C	G	-0.197442	0.0328388	1.8273e-09	8069	0.0607863	2.94983	0.00446119	36.1497
Non-small cell lung cancer	N2-acetyl,N6-methyllysine levels	rs56014217	T	C	0.836663	0.0160069	4.94065645841247e-324	8069	0.232321	1.43786	0.252989	2732.04
Non-small cell lung cancer	Deoxycholic acid glucuronide levels	rs138762595	A	G	-0.660243	0.0677977	2.0674e-22	8060	0.0127625	6.08671	0.0116324	94.837
Non-small cell lung cancer	Deoxycholic acid glucuronide levels	rs150926853	C	T	-0.523149	0.0798807	5.78705e-11	8060	0.00913611	7.17149	0.00529461	42.8911
Non-small cell lung cancer	Deoxycholic acid glucuronide levels	rs4149056	C	T	0.379336	0.0204512	8.40129e-77	8060	0.156879	1.83606	0.0409473	344.041
Non-small cell lung cancer	Deoxycholic acid glucuronide levels	rs4762697	T	A	0.162138	0.0169946	1.42121e-21	8060	0.715212	1.52573	0.0111697	91.0223
Non-small cell lung cancer	Deoxycholic acid glucuronide levels	rs983745	C	G	-0.639652	0.0145466	4.94065645841247e-324	8060	0.386779	1.30596	0.193522	1933.59
Non-small cell lung cancer	Decadienedioic acid (C10:2-DC) levels	rs2242610	G	A	-0.10066	0.0159149	2.53483e-10	8131	0.351866	1.43508	0.00489708	40.0042
Non-small cell lung cancer	Decadienedioic acid (C10:2-DC) levels	rs2328895	T	C	-0.163892	0.0150858	1.71082e-27	8131	0.555391	1.36032	0.0143114	118.026
Non-small cell lung cancer	Decadienedioic acid (C10:2-DC) levels	rs28410246	C	T	0.120927	0.0154038	4.14605e-15	8131	0.388826	1.38899	0.00752443	61.6298
Non-small cell lung cancer	Decadienedioic acid (C10:2-DC) levels	rs58231493	T	C	-0.655152	0.0139857	4.94065645841247e-324	8131	0.413962	1.26112	0.212566	2194.4
Non-small cell lung cancer	Decadienedioic acid (C10:2-DC) levels	rs603424	A	G	-0.191326	0.0197781	3.90279e-22	8131	0.175179	1.78343	0.0113807	93.5791
Non-small cell lung cancer	Bilirubin degradation product, C17H18N2O4 (3) levels	rs6759896	A	G	-0.0936373	0.0149921	4.21755e-10	8253	0.56411	1.36197	0.00470563	39.0097
Non-small cell lung cancer	Bilirubin degradation product, C17H18N2O4 (3) levels	rs67981690	G	A	0.124954	0.0220777	1.51597e-08	8253	0.131849	2.00567	0.00386726	32.0326
Non-small cell lung cancer	Bilirubin degradation product, C17H18N2O4 (3) levels	rs887829	T	C	0.595385	0.0145449	4.94065645841247e-324	8253	0.324097	1.32135	0.1688	1675.62
Non-small cell lung cancer	Bilirubin (z,z) levels	rs2003569	A	G	-0.292492	0.0231941	1.84543e-36	8261	0.11497	2.10811	0.0188913	159.028
Non-small cell lung cancer	Bilirubin (z,z) levels	rs2018985	G	A	0.565192	0.0142136	4.94065645841247e-324	8261	0.382664	1.29187	0.160687	1581.19
Non-small cell lung cancer	Bilirubin (z,z) levels	rs67981690	G	A	0.163358	0.0221853	1.79379e-13	8261	0.131476	2.01642	0.006522	54.2188
Non-small cell lung cancer	Ethylmalonate levels	rs10849823	G	T	-0.352626	0.0238498	1.82335e-49	8172	0.116177	2.156	0.0260597	218.605
Non-small cell lung cancer	Ethylmalonate levels	rs117637925	C	G	0.309632	0.0438278	1.60915e-12	8172	0.0305456	3.96199	0.00607191	49.9105
Non-small cell lung cancer	Ethylmalonate levels	rs1179996	C	A	-0.234727	0.0156487	7.36105e-51	8172	0.615669	1.41463	0.0268009	224.993
Non-small cell lung cancer	Ethylmalonate levels	rs12080335	C	T	0.190796	0.0240265	2.00443e-15	8172	0.111358	2.17197	0.00765943	63.0605
Non-small cell lung cancer	Ethylmalonate levels	rs147023777	A	G	0.290665	0.0513468	1.50661e-08	8172	0.0220859	4.64171	0.00390694	32.0449
Non-small cell lung cancer	Ethylmalonate levels	rs150742581	A	C	-0.335559	0.0493893	1.08942e-11	8172	0.0240113	4.46475	0.00561828	46.1607
Non-small cell lung cancer	Ethylmalonate levels	rs3752531	G	A	0.641871	0.0140048	4.94065645841247e-324	8172	0.393234	1.26602	0.204525	2100.59
Non-small cell lung cancer	Ethylmalonate levels	rs72817412	T	C	0.324498	0.0375085	5.09067e-18	8172	0.0430811	3.39074	0.00907783	74.8453
Non-small cell lung cancer	Ethylmalonate levels	rs8182228	T	C	-0.141427	0.0221992	1.88018e-10	8172	0.137714	2.00679	0.00494329	40.5873
Non-small cell lung cancer	Biliverdin levels	rs1871395	G	A	0.157055	0.0198732	2.72616e-15	8262	0.156372	1.80639	0.00750441	62.4551
Non-small cell lung cancer	Biliverdin levels	rs6759896	A	G	-0.0941297	0.0145948	1.12204e-10	8262	0.564223	1.3266	0.00501067	41.5965
Non-small cell lung cancer	Biliverdin levels	rs887829	T	C	0.586012	0.0141468	4.94065645841247e-324	8262	0.32344	1.28588	0.172006	1715.92
Non-small cell lung cancer	Glycine levels	rs1047891	A	C	0.574475	0.0149118	4.94065645841247e-324	8262	0.308122	1.35542	0.152313	1484.16
Non-small cell lung cancer	Glycine levels	rs13241866	G	C	0.0945722	0.0173335	4.86894e-08	8262	0.753909	1.57554	0.00359097	29.7683
Non-small cell lung cancer	Glycine levels	rs1992855	C	T	0.0849393	0.0152422	2.50902e-08	8262	0.424784	1.38545	0.00374552	31.0543
Non-small cell lung cancer	Glycine levels	rs2297442	C	T	-0.120226	0.016222	1.25071e-13	8262	0.291126	1.47451	0.00660586	54.9273
Non-small cell lung cancer	Glycine levels	rs4646961	A	G	0.0908053	0.0159521	1.25296e-08	8262	0.308159	1.44997	0.00390757	32.4031
Non-small cell lung cancer	X-12112 levels	rs10164318	G	T	0.121885	0.0165096	1.55137e-13	8211	0.672936	1.49601	0.00659573	54.5039
Non-small cell lung cancer	X-12112 levels	rs10168931	A	G	-0.126165	0.0184067	7.16608e-12	8211	0.225342	1.66792	0.00569059	46.9814
Non-small cell lung cancer	X-12112 levels	rs11253048	G	A	0.164027	0.0204275	9.77138e-16	8211	0.175296	1.85103	0.00779314	64.4763
Non-small cell lung cancer	X-12112 levels	rs113481554	G	A	0.303527	0.0519353	5.08615e-09	8211	0.0232302	4.70609	0.00414358	34.1562
Non-small cell lung cancer	X-12112 levels	rs37370	T	C	0.166503	0.0259592	1.41741e-10	8211	0.90183	2.35228	0.00498655	41.1397
Non-small cell lung cancer	X-12112 levels	rs57564578	A	G	-0.979625	0.0291495	1.32819e-247	8211	0.0668665	2.64137	0.120944	1129.43
Non-small cell lung cancer	X-12112 levels	rs6584205	T	C	-0.932896	0.0140057	4.94065645841247e-324	8211	0.267912	1.26912	0.350845	4436.67
Non-small cell lung cancer	X-12112 levels	rs662138	G	C	-0.121875	0.0204404	2.48422e-09	8211	0.174614	1.8522	0.00431205	35.5509
Non-small cell lung cancer	X-12798 levels	rs1171615	T	C	-0.281561	0.0185617	5.68202e-52	8186	0.769976	1.6794	0.0273465	230.096
Non-small cell lung cancer	X-12798 levels	rs1177442	G	A	-0.102816	0.0155677	3.9894e-11	8186	0.555698	1.40851	0.00530149	43.6187
Non-small cell lung cancer	X-12798 levels	rs117811161	T	C	-0.412452	0.0666214	5.97875e-10	8186	0.0136263	6.02767	0.00466149	38.3283
Non-small cell lung cancer	X-12798 levels	rs157572	G	C	0.0959773	0.0172536	2.65547e-08	8186	0.713906	1.56105	0.0037668	30.9441
Non-small cell lung cancer	X-12798 levels	rs2450973	A	T	0.96878	0.0241321	4.94065645841247e-324	8186	0.902556	2.18339	0.164524	1611.61
Non-small cell lung cancer	X-13431 levels	rs12612970	C	T	0.564996	0.0140501	4.94065645841247e-324	8161	0.432309	1.26926	0.165412	1617.08
Non-small cell lung cancer	X-13431 levels	rs13010236	C	T	-0.160828	0.0266297	1.54687e-09	8161	0.0899594	2.40568	0.00445058	36.4746
Non-small cell lung cancer	X-13431 levels	rs16833670	G	A	0.2386	0.0162047	4.50973e-49	8161	0.316848	1.4639	0.0258841	216.8
Non-small cell lung cancer	X-13431 levels	rs76596883	C	T	-0.230507	0.0410357	1.94029e-08	8161	0.0355158	3.70709	0.0038524	31.5533
Non-small cell lung cancer	X-19141 levels	rs1165215	A	G	-0.334282	0.0148709	6.66532e-112	8244	0.554657	1.35023	0.0577667	505.303
Non-small cell lung cancer	X-19141 levels	rs148531523	G	A	0.586506	0.0147187	4.94065645841247e-324	8244	0.416731	1.33641	0.161532	1587.84
Non-small cell lung cancer	X-19141 levels	rs34041362	G	T	0.200586	0.0170793	7.54455e-32	8244	0.268401	1.55074	0.0164597	137.931
Non-small cell lung cancer	X-19141 levels	rs4860931	T	G	-0.122973	0.0173304	1.28608e-12	8244	0.268477	1.57354	0.0060719	50.3503
Non-small cell lung cancer	S-adenosylhomocysteine (SAH) to 5-methyluridine (ribothymidine) ratio	rs11667953	A	T	0.099753	0.0175844	1.40462e-08	6078	0.564419	1.37091	0.00526848	32.1808
Non-small cell lung cancer	S-adenosylhomocysteine (SAH) to 5-methyluridine (ribothymidine) ratio	rs131805	C	T	0.31945	0.0202167	3.04661e-56	6078	0.773051	1.57612	0.039471	249.681
Non-small cell lung cancer	S-adenosylhomocysteine (SAH) to 5-methyluridine (ribothymidine) ratio	rs7804178	C	A	-0.10383	0.0170377	1.1002e-09	6078	0.431844	1.32829	0.00607519	37.1385
Non-small cell lung cancer	S-adenosylhomocysteine (SAH) to 5-methyluridine (ribothymidine) ratio	rs9688867	G	A	0.154401	0.0175517	1.40661e-18	6078	0.359723	1.36836	0.0125761	77.3859
Non-small cell lung cancer	N-acetylputrescine to (N(1) + N(8))-acetylspermidine ratio	rs148381953	G	A	-0.327542	0.0563188	6.03267e-09	8144	0.018876	5.08244	0.0041371	33.8242
Non-small cell lung cancer	N-acetylputrescine to (N(1) + N(8))-acetylspermidine ratio	rs4725950	T	C	0.16439	0.0161473	2.41915e-24	8144	0.339804	1.4572	0.0125697	103.646
Non-small cell lung cancer	N-acetylputrescine to (N(1) + N(8))-acetylspermidine ratio	rs4921914	T	C	-0.549075	0.0173742	3.36649e-219	8144	0.776593	1.56792	0.109263	998.743
Non-small cell lung cancer	Arginine to ornithine ratio	rs17157861	C	T	-0.185952	0.0334255	2.64906e-08	8250	0.0545576	3.03602	0.00373827	30.9489
Non-small cell lung cancer	Arginine to ornithine ratio	rs17788484	T	C	-0.638151	0.0549643	3.65421e-31	8250	0.0193313	4.99238	0.0160804	134.799
Non-small cell lung cancer	Arginine to ornithine ratio	rs1799918	C	G	-0.109459	0.0157333	3.47128e-12	8250	0.365488	1.42905	0.0058341	48.402
Non-small cell lung cancer	Arginine to ornithine ratio	rs2182168	G	C	0.0879106	0.0158989	3.2141e-08	8250	0.352905	1.44409	0.00369311	30.5737
Non-small cell lung cancer	Arginine to ornithine ratio	rs2608900	A	T	0.13504	0.0186471	4.42608e-13	8250	0.218046	1.69371	0.00631831	52.4448
Non-small cell lung cancer	Arginine to ornithine ratio	rs791210	C	T	-0.0986996	0.016101	8.78529e-10	8250	0.651716	1.46245	0.00453526	37.5773
Non-small cell lung cancer	Arginine to citrulline ratio	rs1615006	A	G	0.102833	0.0164202	3.78591e-10	8192	0.679398	1.48619	0.00476595	39.22
Non-small cell lung cancer	Arginine to citrulline ratio	rs2246012	C	T	0.170614	0.0206533	1.44641e-16	8192	0.159638	1.86932	0.00826348	68.2418
Non-small cell lung cancer	Arginine to citrulline ratio	rs56335308	A	G	-0.324371	0.0488857	3.23884e-11	8192	0.0254123	4.42463	0.00534697	44.0271
Non-small cell lung cancer	Arginine to citrulline ratio	rs7096654	T	C	-0.0960709	0.0156746	8.83954e-10	8192	0.592396	1.4187	0.00456583	37.5656
Non-small cell lung cancer	Aspartate to asparagine ratio	rs13133517	C	T	-0.0872374	0.0159992	4.96334e-08	8195	0.340262	1.44835	0.0036157	29.731
Non-small cell lung cancer	Aspartate to asparagine ratio	rs1354034	C	T	0.143347	0.01552	2.55161e-20	8195	0.608592	1.40497	0.0103051	85.3088
Non-small cell lung cancer	Aspartate to asparagine ratio	rs2282377	G	C	-0.289848	0.0222584	9.1756e-39	8195	0.13016	2.01497	0.0202774	169.571
Non-small cell lung cancer	Aspartate to asparagine ratio	rs62354638	A	G	-0.239514	0.0432969	3.16766e-08	8195	0.0319501	3.91951	0.00372123	30.6019
Non-small cell lung cancer	Glycine to serine ratio	rs1047891	A	C	0.453848	0.0158854	1.57833e-179	8206	0.306588	1.43901	0.0904911	816.253
Non-small cell lung cancer	Glycine to serine ratio	rs1992855	C	T	0.123217	0.0156499	3.45297e-15	8206	0.423507	1.41768	0.00749934	61.9895
Non-small cell lung cancer	Glycine to serine ratio	rs662602	G	C	-0.141162	0.016456	9.64155e-18	8206	0.673698	1.4907	0.00888962	73.5846
Non-small cell lung cancer	Citrulline to dimethylarginine (SDMA + ADMA) ratio	rs10901047	C	T	0.117368	0.0160564	2.67648e-13	8243	0.416843	1.45778	0.00644194	53.4322
Non-small cell lung cancer	Citrulline to dimethylarginine (SDMA + ADMA) ratio	rs11161609	T	G	0.0880975	0.0156275	1.72698e-08	8243	0.566098	1.41884	0.00384146	31.7796
Non-small cell lung cancer	Citrulline to dimethylarginine (SDMA + ADMA) ratio	rs37369	T	C	-0.188103	0.0278055	1.3335e-11	8243	0.0825538	2.52449	0.00552262	45.7646
Non-small cell lung cancer	Citrulline to dimethylarginine (SDMA + ADMA) ratio	rs7580046	A	G	0.0921957	0.0153932	2.10653e-09	8243	0.527159	1.39756	0.00433408	35.8727
Non-small cell lung cancer	Phenylalanine to tyrosine ratio	rs10457236	A	G	-0.221708	0.0217209	1.84209e-24	8205	0.150835	1.96751	0.0125416	104.185
Non-small cell lung cancer	Phenylalanine to tyrosine ratio	rs150851429	C	G	-0.554176	0.0633036	2.05464e-18	8205	0.0151367	5.73413	0.00925608	76.637
Non-small cell lung cancer	Phenylalanine to tyrosine ratio	rs28854495	G	T	-0.103204	0.0159861	1.07605e-10	8205	0.598258	1.44804	0.00505515	41.6781
Non-small cell lung cancer	Phosphate to citrate ratio	rs1777451	A	G	0.100241	0.0158207	2.3573e-10	8238	0.605367	1.43594	0.00485078	40.1457
Non-small cell lung cancer	Phosphate to citrate ratio	rs218671	G	T	-0.0951987	0.0161328	3.61445e-09	8238	0.442805	1.46427	0.00421011	34.8211
Non-small cell lung cancer	Phosphate to citrate ratio	rs762523	G	A	0.0972232	0.0157438	6.60216e-10	8238	0.623388	1.42896	0.00460891	38.1347
Non-small cell lung cancer	Serine to alpha-tocopherol ratio	rs1047891	A	C	0.138513	0.0165234	5.16729e-17	8197	0.309227	1.49598	0.00850208	70.272
Non-small cell lung cancer	Serine to alpha-tocopherol ratio	rs561931	G	A	0.11386	0.0155407	2.36157e-13	8197	0.580284	1.40701	0.00650754	53.6786
Non-small cell lung cancer	Serine to alpha-tocopherol ratio	rs62457261	G	C	0.11632	0.0155324	6.94593e-14	8197	0.572096	1.40626	0.00679705	56.0831
Non-small cell lung cancer	Uridine to pseudouridine ratio	rs131785	A	G	-0.105963	0.0158008	1.99765e-11	8254	0.684831	1.43553	0.00542039	44.9728
Non-small cell lung cancer	Uridine to pseudouridine ratio	rs532545	T	C	-0.11895	0.0154587	1.41855e-14	8254	0.334678	1.40445	0.00712392	59.2083
Non-small cell lung cancer	Uridine to pseudouridine ratio	rs7459020	A	G	-0.100372	0.0147165	9.0806e-12	8254	0.578525	1.33702	0.00560552	46.5175
Non-small cell lung cancer	Serine to pyruvate ratio	rs1047891	A	C	0.125225	0.0165337	3.62161e-14	8235	0.308831	1.50038	0.0069194	57.3643
Non-small cell lung cancer	Serine to pyruvate ratio	rs561931	G	A	0.101716	0.0155511	6.12034e-11	8235	0.580465	1.41121	0.00516949	42.7815
Non-small cell lung cancer	Serine to pyruvate ratio	rs780093	C	T	0.0987604	0.0155401	2.08177e-10	8235	0.596949	1.41022	0.00488174	40.3885
Non-small cell lung cancer	Glutamine to asparagine ratio	rs117763903	T	C	-0.321535	0.0573537	2.0685e-08	8251	0.0180303	5.20972	0.0037956	31.4292
Non-small cell lung cancer	Glutamine to asparagine ratio	rs2282377	G	C	-0.694939	0.0213372	1.1122e-232	8251	0.129697	1.93816	0.113941	1060.76
Non-small cell lung cancer	Glutamine to asparagine ratio	rs2296487	C	T	0.121113	0.0170514	1.22217e-12	8251	0.272015	1.54886	0.00607872	50.45
Non-small cell lung cancer	Glutamine to asparagine ratio	rs28393117	T	C	-0.119947	0.0174394	6.07327e-12	8251	0.73882	1.58411	0.00570205	47.3059
Non-small cell lung cancer	Glutamine to asparagine ratio	rs2933243	A	G	-0.26321	0.0190115	1.3688e-43	8251	0.194999	1.72691	0.0227088	191.678
Non-small cell lung cancer	Glutamine to asparagine ratio	rs7104825	T	C	0.206193	0.0234296	1.36183e-18	8251	0.117947	2.12823	0.00930161	77.4494
Non-small cell lung cancer	Glutamine to asparagine ratio	rs715	C	T	0.0978414	0.0166294	4.01322e-09	8251	0.307019	1.51053	0.004179	34.6172
Non-small cell lung cancer	Creatine to carnitine ratio	rs1047891	A	C	0.198416	0.0150381	9.47472e-40	8235	0.309683	1.36466	0.0207072	174.087
Non-small cell lung cancer	Creatine to carnitine ratio	rs1171614	C	T	-0.131219	0.0169924	1.14331e-14	8235	0.77119	1.54201	0.00719104	59.6326
Non-small cell lung cancer	Creatine to carnitine ratio	rs1346267	C	T	0.110786	0.0146172	3.47818e-14	8235	0.363976	1.32647	0.00692889	57.4436
Non-small cell lung cancer	Glycolithocholate to glycolithocholate sulfate ratio	rs212100	C	T	-0.203158	0.0228284	5.61708e-19	7043	0.836442	1.91582	0.0111231	79.1985
Non-small cell lung cancer	Glycolithocholate to glycolithocholate sulfate ratio	rs55971546	T	C	-0.363578	0.0391833	1.71251e-20	7043	0.0483504	3.28836	0.0120804	86.098
Non-small cell lung cancer	Glycolithocholate to glycolithocholate sulfate ratio	rs57743625	A	G	-0.18578	0.0222872	7.7025e-17	7043	0.165219	1.8704	0.0097721	69.4843
Non-small cell lung cancer	Oleoyl-linoleoyl-glycerol (18:1 to 18:2) [2] to linoleoyl-arachidonoyl-glycerol (18:2 to 20:4) [1] ratio	rs12928099	A	C	-0.103186	0.0175973	4.52577e-09	7620	0.290469	1.53611	0.00449317	34.3835
Non-small cell lung cancer	Oleoyl-linoleoyl-glycerol (18:1 to 18:2) [2] to linoleoyl-arachidonoyl-glycerol (18:2 to 20:4) [1] ratio	rs142852294	G	A	0.20343	0.0371444	4.33232e-08	7620	0.0496426	3.24243	0.00392189	29.9946
Non-small cell lung cancer	Oleoyl-linoleoyl-glycerol (18:1 to 18:2) [2] to linoleoyl-arachidonoyl-glycerol (18:2 to 20:4) [1] ratio	rs174564	G	A	0.499809	0.016118	4.03606e-211	7620	0.334736	1.40698	0.112078	961.581
Non-small cell lung cancer	Oleoyl-linoleoyl-glycerol (18:1 to 18:2) [2] to linoleoyl-arachidonoyl-glycerol (18:2 to 20:4) [1] ratio	rs72999033	T	C	0.18598	0.0334327	2.65447e-08	7620	0.0623349	2.91843	0.00404565	30.9449
Non-small cell lung cancer	Oleoyl-linoleoyl-glycerol (18:1 to 18:2) [2] to linoleoyl-arachidonoyl-glycerol (18:2 to 20:4) [1] ratio	rs964184	C	G	-0.133453	0.0237338	1.87753e-08	7620	0.869537	2.07179	0.00413316	31.6171
Non-small cell lung cancer	5-methylthioadenosine (MTA) to phosphate ratio	rs1047891	A	C	-0.0975934	0.0159272	8.92775e-10	8261	0.310004	1.44762	0.00452548	37.5459
Non-small cell lung cancer	5-methylthioadenosine (MTA) to phosphate ratio	rs662138	G	C	-0.12591	0.0193196	7.16357e-11	8261	0.175365	1.75596	0.00511645	42.4741
Non-small cell lung cancer	5-methylthioadenosine (MTA) to phosphate ratio	rs9322188	T	C	-0.114751	0.0157678	3.39874e-13	8261	0.306899	1.43314	0.00637187	52.9628
Non-small cell lung cancer	5-methylthioadenosine (MTA) to phosphate ratio	rs9471975	C	T	0.0903349	0.0148411	1.15195e-09	8261	0.580273	1.34891	0.00446589	37.0492
Non-small cell lung cancer	Carnitine to ergothioneine ratio	rs1171615	T	C	0.1335	0.0187625	1.1171e-12	8110	0.771049	1.68967	0.00620532	50.6269
Non-small cell lung cancer	Carnitine to ergothioneine ratio	rs12210538	G	A	-0.205876	0.017799	6.07624e-31	8110	0.240672	1.6029	0.016233	133.789
Non-small cell lung cancer	Carnitine to ergothioneine ratio	rs273913	C	T	-0.186668	0.0158025	3.36335e-32	8110	0.621233	1.4231	0.0169186	139.537
Non-small cell lung cancer	Choline to taurocholate ratio	rs113867701	G	C	-0.389755	0.0695339	2.07958e-08	7625	0.0136095	6.07179	0.00410467	31.4188
Non-small cell lung cancer	Choline to taurocholate ratio	rs2426643	G	A	0.0886531	0.0161648	4.15048e-08	7625	0.478218	1.41153	0.00393017	30.0779
Non-small cell lung cancer	Choline to taurocholate ratio	rs76149982	A	C	0.173969	0.0303202	9.5957e-09	7625	0.0805337	2.6476	0.00430014	32.9215
Non-small cell lung cancer	Arginine to phosphate ratio	rs2182168	G	C	0.126294	0.0157255	9.655e-16	8297	0.352877	1.4324	0.00771572	64.4995
Non-small cell lung cancer	Arginine to phosphate ratio	rs2246012	C	T	0.172925	0.020412	2.41775e-17	8297	0.16021	1.85929	0.00857801	71.7702
Non-small cell lung cancer	Arginine to phosphate ratio	rs4502705	A	G	0.0891251	0.0159475	2.28815e-08	8297	0.637314	1.45262	0.00375117	31.2331
Non-small cell lung cancer	Phosphate to threonine ratio	rs1047891	A	C	0.0975868	0.016399	2.66843e-09	8226	0.308766	1.48735	0.00428744	35.4118
Non-small cell lung cancer	Phosphate to threonine ratio	rs1260326	C	T	-0.104084	0.0153971	1.38031e-11	8226	0.588085	1.39648	0.00552587	45.6973
Non-small cell lung cancer	Phosphate to threonine ratio	rs17712208	A	T	-0.245397	0.044725	4.09272e-08	8226	0.0298005	4.05644	0.00364727	30.1049
Non-small cell lung cancer	Phosphate to threonine ratio	rs1860371	C	G	0.129785	0.0228689	1.38548e-08	8226	0.124649	2.07415	0.00390102	32.2076
Non-small cell lung cancer	Phosphate to serine ratio	rs1047891	A	C	-0.182614	0.0166433	5.19756e-28	8226	0.310389	1.5095	0.0144276	120.39
Non-small cell lung cancer	Phosphate to serine ratio	rs561931	G	A	-0.166232	0.0156802	2.93738e-26	8226	0.581933	1.42215	0.0134818	112.39
Non-small cell lung cancer	Phosphate to serine ratio	rs6951810	C	T	-0.151077	0.0179899	4.54629e-17	8226	0.755476	1.63164	0.00850252	70.5244
Non-small cell lung cancer	phosphate to asparagine ratio	rs2282377	G	C	-0.549538	0.0216474	3.61907e-142	8249	0.129912	1.9661	0.0724789	644.442
Non-small cell lung cancer	phosphate to asparagine ratio	rs4654748	T	C	0.0857182	0.0151308	1.46911e-08	8249	0.483846	1.37424	0.0038765	32.0939
Non-small cell lung cancer	phosphate to asparagine ratio	rs72923302	T	C	0.127684	0.0220246	6.73725e-09	8249	0.137761	2.00036	0.00405877	33.6091
Non-small cell lung cancer	Aspartate to N-acetylglucosamine to N-acetylgalactosamine ratio	rs1354034	C	T	0.157422	0.0151422	2.57922e-25	7899	0.609741	1.34578	0.0135017	108.082
Non-small cell lung cancer	Aspartate to N-acetylglucosamine to N-acetylgalactosamine ratio	rs2076007	T	C	-0.251063	0.0233303	5.24714e-27	7899	0.109349	2.07351	0.0144524	115.804
Non-small cell lung cancer	Aspartate to N-acetylglucosamine to N-acetylgalactosamine ratio	rs2777823	C	T	0.106445	0.0155021	6.57936e-12	7899	0.664709	1.37777	0.00593502	47.1487
Non-small cell lung cancer	Aspartate to mannose ratio	rs1354034	C	T	0.13257	0.0155541	1.55286e-17	8162	0.607679	1.40522	0.00882392	72.6442
Non-small cell lung cancer	Aspartate to mannose ratio	rs4251689	T	C	0.0870515	0.0152662	1.18231e-08	8162	0.471013	1.37921	0.00396893	32.5155
Non-small cell lung cancer	Aspartate to mannose ratio	rs4665972	C	T	-0.189749	0.0154338	9.71377e-35	8162	0.592395	1.39435	0.0181866	151.152
Non-small cell lung cancer	Mannose to N-acetylglucosamine to N-acetylgalactosamine ratio	rs1260326	C	T	0.198317	0.0157142	1.63308e-36	7907	0.586755	1.39733	0.0197501	159.27
Non-small cell lung cancer	Mannose to N-acetylglucosamine to N-acetylgalactosamine ratio	rs2076007	T	C	-0.301051	0.0244513	7.77936e-35	7907	0.109238	2.17424	0.0188159	151.592
Non-small cell lung cancer	Mannose to N-acetylglucosamine to N-acetylgalactosamine ratio	rs530686	G	A	0.150435	0.0157231	1.09239e-21	7907	0.61159	1.39812	0.0114477	91.5422
Non-small cell lung cancer	Hypotaurine to taurine ratio	rs1366463	T	C	-0.0805733	0.0145036	2.76977e-08	8157	0.531169	1.30991	0.00377022	30.8625
Non-small cell lung cancer	Hypotaurine to taurine ratio	rs16864042	T	G	0.0869797	0.0148823	5.08083e-09	8157	0.417303	1.34411	0.00417116	34.1583
Non-small cell lung cancer	Hypotaurine to taurine ratio	rs1982203	T	C	-0.101912	0.0155118	5.03278e-11	8157	0.326988	1.40097	0.00526514	43.1645
Non-small cell lung cancer	Hypotaurine to cysteine ratio	rs1126464	C	G	0.101893	0.0185001	3.63589e-08	8134	0.222766	1.6685	0.00371643	30.3348
Non-small cell lung cancer	Hypotaurine to cysteine ratio	rs13120260	C	T	-0.120562	0.0161502	8.32749e-14	8134	0.326226	1.45657	0.00680615	55.7269
Non-small cell lung cancer	Hypotaurine to cysteine ratio	rs1366463	T	C	-0.096577	0.0151462	1.8142e-10	8134	0.529772	1.36602	0.00497481	40.6574
Non-small cell lung cancer	Hypotaurine to cysteine ratio	rs73048024	A	G	-0.16694	0.0304467	4.18116e-08	8134	0.0656597	2.74595	0.00368333	30.0636
Non-small cell lung cancer	Phosphate to oleoyl-linoleoyl-glycerol (18:1 to 18:2) [2] ratio	rs116843064	A	G	0.352146	0.0528833	2.75833e-11	7992	0.0214178	4.72766	0.00551897	44.3413
Non-small cell lung cancer	Phosphate to oleoyl-linoleoyl-glycerol (18:1 to 18:2) [2] ratio	rs3208305	T	A	0.0995801	0.0170209	4.90232e-09	7992	0.289563	1.52163	0.00426557	34.2279
Non-small cell lung cancer	Phosphate to oleoyl-linoleoyl-glycerol (18:1 to 18:2) [2] ratio	rs4665972	C	T	0.0882582	0.015883	2.74833e-08	7992	0.589173	1.41991	0.00384967	30.8777
Non-small cell lung cancer	Phosphate to oleoyl-linoleoyl-glycerol (18:1 to 18:2) [2] ratio	rs59007384	T	G	-0.13279	0.0191343	3.92423e-12	7992	0.204773	1.71057	0.00599168	48.1621
Non-small cell lung cancer	Phosphate to oleoyl-linoleoyl-glycerol (18:1 to 18:2) [2] ratio	rs7555577	C	A	-0.1117	0.0163033	7.31377e-12	7992	0.664786	1.45748	0.00584069	46.9413
Non-small cell lung cancer	Phosphate to oleoyl-linoleoyl-glycerol (18:1 to 18:2) [2] ratio	rs964184	C	G	0.246617	0.0227724	2.49074e-27	7992	0.867939	2.03581	0.0144662	117.281
Non-small cell lung cancer	Phosphate to linoleoyl-arachidonoyl-glycerol (18:2 to 20:4) [2] ratio	rs1651059	G	A	-0.166064	0.0282832	4.31922e-09	7649	0.0867996	2.47361	0.00448796	34.4742
Non-small cell lung cancer	Phosphate to linoleoyl-arachidonoyl-glycerol (18:2 to 20:4) [2] ratio	rs17216588	T	C	0.18211	0.0299914	1.26264e-09	7649	0.0780759	2.623	0.00479837	36.8701
Non-small cell lung cancer	Phosphate to linoleoyl-arachidonoyl-glycerol (18:2 to 20:4) [2] ratio	rs174564	G	A	0.309609	0.0166232	2.01136e-77	7649	0.336609	1.45384	0.043395	346.895
Non-small cell lung cancer	Phosphate to linoleoyl-arachidonoyl-glycerol (18:2 to 20:4) [2] ratio	rs438811	T	C	-0.178794	0.0189961	4.86185e-21	7649	0.225481	1.66137	0.0114521	88.5884
Non-small cell lung cancer	Phosphate to linoleoyl-arachidonoyl-glycerol (18:2 to 20:4) [1] ratio	rs17216525	T	C	0.196909	0.0300635	5.76224e-11	7623	0.0775341	2.62484	0.00559761	42.8995
Non-small cell lung cancer	Phosphate to linoleoyl-arachidonoyl-glycerol (18:2 to 20:4) [1] ratio	rs28456	G	A	0.30322	0.0171121	2.95854e-70	7623	0.301605	1.49405	0.0395697	313.985
Non-small cell lung cancer	Phosphate to linoleoyl-arachidonoyl-glycerol (18:2 to 20:4) [1] ratio	rs483082	T	G	-0.177755	0.0190295	9.54298e-21	7623	0.226461	1.66146	0.0113196	87.2547
Non-small cell lung cancer	Retinol (Vitamin A) to linoleoyl-arachidonoyl-glycerol (18:2 to 20:4) [1] ratio	rs28456	G	A	0.284671	0.0172101	1.8621e-61	7617	0.30108	1.50202	0.0346832	273.602
Non-small cell lung cancer	Retinol (Vitamin A) to linoleoyl-arachidonoyl-glycerol (18:2 to 20:4) [1] ratio	rs483082	T	G	-0.180649	0.0191006	3.14587e-21	7617	0.226311	1.66701	0.0116101	89.4493
Non-small cell lung cancer	Retinol (Vitamin A) to linoleoyl-arachidonoyl-glycerol (18:2 to 20:4) [1] ratio	rs58542926	T	C	0.227033	0.0309628	2.26015e-13	7617	0.0735603	2.70229	0.00701087	53.7647
Non-small cell lung cancer	Retinol (Vitamin A) to linoleoyl-arachidonoyl-glycerol (18:2 to 20:4) [1] ratio	rs964184	C	G	0.13873	0.0237306	5.03359e-09	7617	0.868563	2.0711	0.00446795	34.1762
Non-small cell lung cancer	Retinol (Vitamin A) to linoleoyl-arachidonoyl-glycerol (18:2 to 20:4) [2] ratio	rs102275	C	T	0.311885	0.0165777	5.85273e-79	7668	0.340013	1.45166	0.0441335	353.949
Non-small cell lung cancer	Retinol (Vitamin A) to linoleoyl-arachidonoyl-glycerol (18:2 to 20:4) [2] ratio	rs483082	T	G	-0.182733	0.018984	6.23342e-22	7668	0.225421	1.66237	0.0119419	92.6528
Non-small cell lung cancer	Retinol (Vitamin A) to linoleoyl-arachidonoyl-glycerol (18:2 to 20:4) [2] ratio	rs58542926	T	C	0.205034	0.0308024	2.80536e-11	7668	0.0737887	2.69728	0.0057466	44.3081
Non-small cell lung cancer	Retinol (Vitamin A) to oleoyl-linoleoyl-glycerol (18:1 to 18:2) [2] ratio	rs1168041	C	T	-0.0963528	0.0168391	1.05286e-08	7981	0.668129	1.50435	0.00408662	32.7409
Non-small cell lung cancer	Retinol (Vitamin A) to oleoyl-linoleoyl-glycerol (18:1 to 18:2) [2] ratio	rs116843064	A	G	0.305771	0.0537449	1.27558e-08	7981	0.0211965	4.80138	0.00404028	32.3682
Non-small cell lung cancer	Retinol (Vitamin A) to oleoyl-linoleoyl-glycerol (18:1 to 18:2) [2] ratio	rs174533	A	G	-0.0949128	0.016554	9.83722e-09	7981	0.340159	1.47888	0.00410308	32.8733
Non-small cell lung cancer	Retinol (Vitamin A) to oleoyl-linoleoyl-glycerol (18:1 to 18:2) [2] ratio	rs2119690	A	G	0.10458	0.0171495	1.0732e-09	7981	0.290892	1.53208	0.00463902	37.1873
Non-small cell lung cancer	Retinol (Vitamin A) to oleoyl-linoleoyl-glycerol (18:1 to 18:2) [2] ratio	rs2523454	A	G	0.0937994	0.0169234	2.98048e-08	7981	0.30227	1.51188	0.00383537	30.7203
Non-small cell lung cancer	Retinol (Vitamin A) to oleoyl-linoleoyl-glycerol (18:1 to 18:2) [2] ratio	rs483082	T	G	-0.118693	0.0186883	2.13654e-10	7981	0.225226	1.66955	0.00503005	40.3377
Non-small cell lung cancer	Retinol (Vitamin A) to oleoyl-linoleoyl-glycerol (18:1 to 18:2) [2] ratio	rs964184	C	G	0.267926	0.0229033	1.30228e-31	7981	0.867882	2.0461	0.0168616	136.846
Non-small cell lung cancer	tryptophan to tyrosine ratio	rs12212085	C	A	-0.120797	0.0212987	1.4149e-08	8226	0.151082	1.93173	0.00389608	32.1667
Non-small cell lung cancer	tryptophan to tyrosine ratio	rs150851429	C	G	-0.376857	0.0617744	1.05718e-09	8226	0.0150978	5.60277	0.00450497	37.2165
Non-small cell lung cancer	tryptophan to tyrosine ratio	rs2454663	C	T	-0.106097	0.0182433	6.03957e-09	8226	0.767397	1.65462	0.00409575	33.822
Non-small cell lung cancer	Tyrosine to pyruvate ratio	rs1260326	C	T	0.0864331	0.0157837	4.34783e-08	8220	0.587002	1.43102	0.00363575	29.9877
Non-small cell lung cancer	Tyrosine to pyruvate ratio	rs150851429	C	G	0.383877	0.0639965	1.99264e-09	8220	0.0147401	5.80219	0.00435921	35.9809
Non-small cell lung cancer	Tyrosine to pyruvate ratio	rs369361	G	A	-0.0989479	0.0159278	5.22277e-10	8220	0.587354	1.44408	0.00467413	38.5924
Non-small cell lung cancer	N-stearoyl-sphingosine (d18:1 to 18:0) to N-palmitoyl-sphinganine (d18:0 to 16:0) ratio	rs1466448	A	C	0.163369	0.0194528	4.53288e-17	8159	0.807475	1.75712	0.00857246	70.5302
Non-small cell lung cancer	N-stearoyl-sphingosine (d18:1 to 18:0) to N-palmitoyl-sphinganine (d18:0 to 16:0) ratio	rs17821649	A	G	-0.114834	0.0169636	1.29304e-11	8159	0.284035	1.53227	0.00558652	45.8253
Non-small cell lung cancer	N-stearoyl-sphingosine (d18:1 to 18:0) to N-palmitoyl-sphinganine (d18:0 to 16:0) ratio	rs2464190	C	T	-0.0962605	0.0158493	1.25164e-09	8159	0.417126	1.43162	0.0045018	36.8872
Non-small cell lung cancer	N-stearoyl-sphingosine (d18:1 to 18:0) to N-palmitoyl-sphinganine (d18:0 to 16:0) ratio	rs7160525	A	G	0.224385	0.0207342	2.70908e-27	8159	0.163297	1.87286	0.0141544	117.115
Non-small cell lung cancer	N-palmitoyl-sphingosine (d18:1 to 16:0) to N-stearoyl-sphingosine (d18:1 to 18:0) ratio	rs1466448	A	C	-0.266855	0.0194981	1.22774e-42	8191	0.809879	1.76466	0.0223621	187.312
Non-small cell lung cancer	N-palmitoyl-sphingosine (d18:1 to 16:0) to N-stearoyl-sphingosine (d18:1 to 18:0) ratio	rs34609767	G	T	-0.125459	0.0207198	1.40403e-09	8191	0.166646	1.87523	0.00445719	36.6634
Non-small cell lung cancer	N-palmitoyl-sphingosine (d18:1 to 16:0) to N-stearoyl-sphingosine (d18:1 to 18:0) ratio	rs364585	G	A	0.13533	0.0159392	2.05881e-17	8191	0.615403	1.44256	0.00872605	72.0867
Non-small cell lung cancer	Alpha-ketoglutarate to proline ratio	rs13433658	G	C	0.115111	0.0199788	8.32965e-09	8273	0.17787	1.81719	0.00399758	33.1967
Non-small cell lung cancer	Alpha-ketoglutarate to proline ratio	rs151304595	A	C	-0.386868	0.0700722	3.37092e-08	8273	0.0117454	6.37349	0.0036718	30.4813
Non-small cell lung cancer	Alpha-ketoglutarate to proline ratio	rs2540640	C	G	-0.336381	0.025705	3.94678e-39	8273	0.0936048	2.33802	0.0202847	171.249
Non-small cell lung cancer	Alpha-ketoglutarate to proline ratio	rs6124830	C	T	0.12618	0.019411	8.00856e-11	8273	0.191054	1.76555	0.00508293	42.2557
Non-small cell lung cancer	Carnitine to propionylcarnitine (C3) ratio	rs145025874	A	G	-0.649382	0.0724353	3.10296e-19	8185	0.0109176	6.55329	0.00972619	80.3711
Non-small cell lung cancer	Carnitine to propionylcarnitine (C3) ratio	rs4705857	T	C	-0.102328	0.0161661	2.45539e-10	8185	0.312477	1.46256	0.00487242	40.0662
Non-small cell lung cancer	Carnitine to propionylcarnitine (C3) ratio	rs662138	G	C	0.179625	0.01979	1.12075e-19	8185	0.174247	1.79042	0.00996733	82.3838
Non-small cell lung cancer	N-acetylneuraminate to N-acetylglucosamine to N-acetylgalactosamine ratio	rs147824896	C	A	0.562621	0.0712611	2.89845e-15	7988	0.0121768	6.369	0.00774499	62.3343
Non-small cell lung cancer	N-acetylneuraminate to N-acetylglucosamine to N-acetylgalactosamine ratio	rs1709422	A	C	0.20726	0.0166438	1.35205e-35	7988	0.666795	1.48755	0.0190478	155.069
Non-small cell lung cancer	N-acetylneuraminate to N-acetylglucosamine to N-acetylgalactosamine ratio	rs2076007	T	C	-0.383465	0.0247031	2.42505e-54	7988	0.108818	2.20785	0.0292893	240.962
Non-small cell lung cancer	Caffeine to paraxanthine ratio	rs2472297	T	C	-0.178512	0.0179948	3.40114e-23	7873	0.250636	1.59668	0.0123485	98.4104
Non-small cell lung cancer	Caffeine to paraxanthine ratio	rs4410790	C	T	-0.121601	0.0162802	8.06623e-14	7873	0.626752	1.44454	0.00703813	55.7898
Non-small cell lung cancer	Caffeine to paraxanthine ratio	rs56113850	C	T	0.19285	0.0156759	8.79481e-35	7873	0.574832	1.39092	0.0188657	151.347
Non-small cell lung cancer	Cholesterol to oleoyl-linoleoyl-glycerol (18:1 to 18:2) [2] ratio	rs116843064	A	G	0.313836	0.0524224	2.14158e-09	7981	0.0215101	4.68323	0.00447174	35.8403
Non-small cell lung cancer	Cholesterol to oleoyl-linoleoyl-glycerol (18:1 to 18:2) [2] ratio	rs13247874	T	C	0.113895	0.0197135	7.58146e-09	7981	0.189323	1.76113	0.00416601	33.3797
Non-small cell lung cancer	Cholesterol to oleoyl-linoleoyl-glycerol (18:1 to 18:2) [2] ratio	rs174533	A	G	-0.0938819	0.0163202	8.79347e-09	7981	0.339698	1.45799	0.00413016	33.0912
Non-small cell lung cancer	Cholesterol to oleoyl-linoleoyl-glycerol (18:1 to 18:2) [2] ratio	rs2119690	A	G	0.0964491	0.0169114	1.17591e-08	7981	0.291206	1.5108	0.00405996	32.5265
Non-small cell lung cancer	Cholesterol to oleoyl-linoleoyl-glycerol (18:1 to 18:2) [2] ratio	rs41291902	G	A	-0.159854	0.0275306	6.3823e-09	7981	0.0839925	2.45949	0.00420762	33.7144
Non-small cell lung cancer	Cholesterol to oleoyl-linoleoyl-glycerol (18:1 to 18:2) [2] ratio	rs483082	T	G	-0.128549	0.018394	2.77531e-12	7981	0.225163	1.64325	0.00608396	48.8411
Non-small cell lung cancer	Cholesterol to oleoyl-linoleoyl-glycerol (18:1 to 18:2) [2] ratio	rs7309088	T	C	0.0875892	0.0154645	1.47972e-08	7981	0.514165	1.38154	0.00400441	32.0796
Non-small cell lung cancer	Cholesterol to oleoyl-linoleoyl-glycerol (18:1 to 18:2) [2] ratio	rs780108	C	T	0.0884417	0.0156067	1.45399e-08	7981	0.433312	1.39425	0.00400866	32.1138
Non-small cell lung cancer	Cholesterol to oleoyl-linoleoyl-glycerol (18:1 to 18:2) [2] ratio	rs964184	C	G	0.221623	0.0226104	1.10601e-22	7981	0.867693	2.01993	0.0118978	96.0756
Non-small cell lung cancer	Benzoate to oleoyl-linoleoyl-glycerol (18:1 to 18:2) [2] ratio	rs1168041	C	T	-0.0977144	0.0178193	4.16697e-08	7162	0.668149	1.50802	0.00418218	30.0702
Non-small cell lung cancer	Benzoate to oleoyl-linoleoyl-glycerol (18:1 to 18:2) [2] ratio	rs59007384	T	G	-0.132959	0.0204015	7.16728e-11	7162	0.203579	1.72655	0.00589698	42.4728
Non-small cell lung cancer	Benzoate to oleoyl-linoleoyl-glycerol (18:1 to 18:2) [2] ratio	rs964184	C	G	0.224823	0.0244025	3.16828e-20	7162	0.869188	2.06515	0.0117161	84.8815
Non-small cell lung cancer	Histidine to asparagine ratio	rs111688512	A	G	0.149099	0.0231842	1.26718e-10	8225	0.126162	2.10262	0.00500445	41.3585
Non-small cell lung cancer	Histidine to asparagine ratio	rs1974562	C	T	-0.0991104	0.0177772	2.47308e-08	8225	0.738648	1.61225	0.00376568	31.0822
Non-small cell lung cancer	Histidine to asparagine ratio	rs2463822	C	T	-0.175231	0.0231887	4.13254e-14	8225	0.876369	2.10302	0.00689657	57.1043
Non-small cell lung cancer	Histidine to asparagine ratio	rs8012505	G	C	-0.601381	0.0219313	1.53573e-165	8225	0.13031	1.98899	0.08378	751.918
Non-small cell lung cancer	Alanine to asparagine ratio	rs2021965	A	C	-0.100229	0.0172435	6.15155e-09	8248	0.72772	1.56603	0.00408053	33.7859
Non-small cell lung cancer	Alanine to asparagine ratio	rs2282377	G	C	-0.483398	0.0222685	1.73454e-104	8248	0.129928	2.02239	0.0540567	471.224
Non-small cell lung cancer	Alanine to asparagine ratio	rs2463820	T	A	-0.133226	0.0236159	1.68684e-08	8248	0.878026	2.14476	0.00384461	31.825
Non-small cell lung cancer	Alanine to asparagine ratio	rs2693467	C	T	0.13844	0.0250703	3.35041e-08	8248	0.11006	2.27685	0.00368432	30.4933
Non-small cell lung cancer	Alanine to asparagine ratio	rs780093	C	T	-0.103893	0.015698	3.63464e-11	8248	0.597767	1.42567	0.00528372	43.801
Non-small cell lung cancer	Serine to threonine ratio	rs1047891	A	C	0.323414	0.0161423	2.71524e-89	8237	0.308268	1.46504	0.0464787	401.409
Non-small cell lung cancer	Serine to threonine ratio	rs117844927	C	T	0.0985554	0.0154787	1.92548e-10	8237	0.486374	1.40481	0.00489887	40.5408
Non-small cell lung cancer	Serine to threonine ratio	rs13241866	G	C	0.181256	0.0176318	8.66508e-25	8237	0.753211	1.60023	0.0126704	105.68
Non-small cell lung cancer	Serine to threonine ratio	rs532303	G	A	0.170722	0.0162978	1.12383e-25	8237	0.670968	1.47915	0.0131495	109.729
Non-small cell lung cancer	Serine to alpha-ketobutyrate ratio	rs561931	G	A	0.104441	0.0159661	6.09481e-11	8100	0.580003	1.43695	0.00525627	42.7902
Non-small cell lung cancer	Serine to alpha-ketobutyrate ratio	rs780093	C	T	0.102938	0.01593	1.03413e-10	8100	0.597083	1.4337	0.0051299	41.7561
Non-small cell lung cancer	Serine to alpha-ketobutyrate ratio	rs79259434	G	T	-0.268523	0.0471897	1.26821e-08	8100	0.027943	4.24707	0.00398252	32.3794
Non-small cell lung cancer	Glucose to N-stearoyl-sphingosine (d18:1 to 18:0) ratio	rs12961923	A	G	0.108625	0.0164874	4.44751e-11	8179	0.367235	1.49108	0.00528034	43.4065
Non-small cell lung cancer	Glucose to N-stearoyl-sphingosine (d18:1 to 18:0) ratio	rs1466448	A	C	-0.166484	0.0193697	8.32044e-18	8179	0.809538	1.75175	0.00895363	73.8753
Non-small cell lung cancer	Glucose to N-stearoyl-sphingosine (d18:1 to 18:0) ratio	rs364585	G	A	0.100081	0.0157951	2.35466e-10	8179	0.614791	1.42847	0.00488582	40.1475
Non-small cell lung cancer	Glucose to N-stearoyl-sphingosine (d18:1 to 18:0) ratio	rs7160525	A	G	-0.133554	0.0205994	8.96799e-11	8179	0.164883	1.86296	0.00511427	42.0344
Non-small cell lung cancer	Androsterone glucuronide to etiocholanolone glucuronide ratio	rs112115240	G	A	-0.53776	0.0644252	6.99914e-17	7555	0.0133846	5.59981	0.00914025	69.6731
Non-small cell lung cancer	Androsterone glucuronide to etiocholanolone glucuronide ratio	rs150886780	A	C	0.193054	0.0345244	2.24738e-08	7555	0.0487282	3.00084	0.00412279	31.2684
Non-small cell lung cancer	Androsterone glucuronide to etiocholanolone glucuronide ratio	rs212100	C	T	-0.134446	0.0202028	2.83628e-11	7555	0.837793	1.75602	0.00582927	44.2866
Non-small cell lung cancer	Androsterone glucuronide to etiocholanolone glucuronide ratio	rs3857868	A	T	-0.102094	0.0182549	2.23586e-08	7555	0.784145	1.58671	0.00412408	31.2782
Non-small cell lung cancer	Androsterone glucuronide to etiocholanolone glucuronide ratio	rs55834920	T	C	-0.197762	0.0242828	3.81975e-16	7555	0.105148	2.11065	0.00870506	66.3267
Non-small cell lung cancer	Androsterone glucuronide to etiocholanolone glucuronide ratio	rs7246440	G	A	0.100821	0.0174813	8.05164e-09	7555	0.755747	1.51947	0.00438457	33.2625
Non-small cell lung cancer	Androsterone glucuronide to etiocholanolone glucuronide ratio	rs72794638	C	T	-0.869586	0.0541959	6.17171e-58	7555	0.0183291	4.71068	0.0329622	257.45
Non-small cell lung cancer	Androsterone glucuronide to etiocholanolone glucuronide ratio	rs80276717	T	C	0.33306	0.031207	1.36772e-26	7555	0.0588391	2.7125	0.0148566	113.905
Non-small cell lung cancer	Androsterone glucuronide to etiocholanolone glucuronide ratio	rs9282858	T	C	-0.780602	0.0400267	1.05543e-84	7555	0.0344369	3.4791	0.0479407	380.329
Non-small cell lung cancer	Glucuronate to androsterone glucuronide ratio	rs113939203	A	T	-0.820636	0.0274466	2.00187e-196	7804	0.0619628	2.42464	0.102803	893.972
Non-small cell lung cancer	Glucuronate to androsterone glucuronide ratio	rs212100	C	T	0.140375	0.0189813	1.40959e-13	7804	0.836246	1.67681	0.00696126	54.6925
Non-small cell lung cancer	Glucuronate to androsterone glucuronide ratio	rs540582	C	T	0.116324	0.0141745	2.27572e-16	7804	0.590279	1.25218	0.00855824	67.3478
Non-small cell lung cancer	Glucuronate to androsterone glucuronide ratio	rs9282858	T	C	0.239134	0.0396488	1.62647e-09	7804	0.0325695	3.50258	0.00464084	36.3766
Non-small cell lung cancer	Bilirubin (Z,Z) to androsterone glucuronide ratio	rs212100	C	T	0.144336	0.0196356	1.97125e-13	7888	0.836258	1.74392	0.00680516	54.0332
Non-small cell lung cancer	Bilirubin (Z,Z) to androsterone glucuronide ratio	rs34670419	T	G	0.241033	0.0409138	3.83345e-09	7888	0.0320219	3.63374	0.00438177	34.7067
Non-small cell lung cancer	Bilirubin (Z,Z) to androsterone glucuronide ratio	rs377204392	T	C	-0.957967	0.0279053	2.87376e-258	7888	0.0620317	2.47839	0.130012	1178.49
Non-small cell lung cancer	Bilirubin (Z,Z) to androsterone glucuronide ratio	rs4149056	C	T	0.116003	0.0198127	4.76979e-09	7888	0.155881	1.75965	0.00432823	34.2808
Non-small cell lung cancer	Bilirubin (Z,Z) to androsterone glucuronide ratio	rs540582	C	T	0.132681	0.0146243	1.1619e-19	7888	0.59047	1.29885	0.01033	82.3128
Non-small cell lung cancer	Bilirubin (Z,Z) to androsterone glucuronide ratio	rs72790679	A	G	0.314387	0.0560897	2.08157e-08	7888	0.0167092	4.98157	0.00396807	31.4169
Non-small cell lung cancer	Bilirubin (Z,Z) to androsterone glucuronide ratio	rs887829	T	C	0.336937	0.0150767	1.25779e-110	7888	0.320898	1.33903	0.0595606	499.442
Non-small cell lung cancer	Bilirubin (Z,Z) to androsterone glucuronide ratio	rs9282858	T	C	0.308706	0.0406463	3.07954e-14	7888	0.0329852	3.60998	0.0072615	57.683
Non-small cell lung cancer	Bilirubin (Z,Z) to etiocholanolone glucuronide ratio	rs147641133	T	G	-0.745368	0.0319519	2.31461e-120	7707	0.0606572	2.80504	0.0659686	544.187
Non-small cell lung cancer	Bilirubin (Z,Z) to etiocholanolone glucuronide ratio	rs148982377	C	T	0.33312	0.0447565	9.84697e-14	7707	0.0321531	3.92915	0.00713847	55.3974
Non-small cell lung cancer	Bilirubin (Z,Z) to etiocholanolone glucuronide ratio	rs540582	C	T	0.099509	0.0160719	5.96027e-10	7707	0.591612	1.41094	0.00495065	38.3345
Non-small cell lung cancer	Bilirubin (Z,Z) to etiocholanolone glucuronide ratio	rs635304	T	C	0.119857	0.0171034	2.42077e-12	7707	0.29463	1.5015	0.0063333	49.1091
Non-small cell lung cancer	Bilirubin (Z,Z) to etiocholanolone glucuronide ratio	rs72787520	G	C	-0.264303	0.0436181	1.36568e-09	7707	0.034404	3.82921	0.00474278	36.7173
Non-small cell lung cancer	Bilirubin (Z,Z) to etiocholanolone glucuronide ratio	rs887829	T	C	0.344471	0.0166097	1.53562e-95	7707	0.319481	1.45816	0.0528711	430.112
Non-small cell lung cancer	Glucuronate to etiocholanolone glucuronide ratio	rs113939203	A	T	-0.663141	0.0315248	3.10225e-98	7631	0.0605484	2.75387	0.0548218	442.494
Non-small cell lung cancer	Glucuronate to etiocholanolone glucuronide ratio	rs148982377	C	T	0.265476	0.0438191	1.37434e-09	7631	0.0324786	3.82784	0.00478819	36.7049
Non-small cell lung cancer	Glucuronate to etiocholanolone glucuronide ratio	rs72787520	G	C	-0.284107	0.0429134	3.58034e-11	7631	0.0340894	3.74873	0.00571245	43.8307
Non-small cell lung cancer	Glucuronate to etiocholanolone glucuronide ratio	rs72794638	C	T	-0.360593	0.0567562	2.10652e-10	7631	0.0185404	4.95797	0.00526318	40.3653
Non-small cell lung cancer	Paraxanthine to 5-acetylamino-6-formylamino-3-methyluracil ratio	rs1493042	C	A	0.499318	0.0198668	2.15014e-139	7388	0.809485	1.70762	0.0787861	631.682
Non-small cell lung cancer	Paraxanthine to 5-acetylamino-6-formylamino-3-methyluracil ratio	rs151142780	G	T	0.296844	0.0517329	9.57998e-09	7388	0.0246922	4.44662	0.00443795	32.9248
Non-small cell lung cancer	Paraxanthine to 5-acetylamino-6-formylamino-3-methyluracil ratio	rs4548221	A	G	0.12155	0.0180088	1.48385e-11	7388	0.285461	1.54792	0.00613	45.5555
Non-small cell lung cancer	Paraxanthine to 5-acetylamino-6-formylamino-3-methyluracil ratio	rs56113850	C	T	-0.162491	0.016193	1.07351e-23	7388	0.576193	1.39184	0.0134497	100.694
Non-small cell lung cancer	Paraxanthine to 5-acetylamino-6-formylamino-3-methyluracil ratio	rs75501607	T	C	-0.746632	0.0184392	4.94065645841247e-324	7388	0.195643	1.58491	0.181658	1639.57
Non-small cell lung cancer	IgD- CD27- B cell %B cell	rs2250246	G	A	0.1466	0.02442	2.12501e-09	3657	0.5339	0.009764	36.0393
Non-small cell lung cancer	IgD- CD27- B cell %B cell	rs35574803	C	T	-0.3526	0.05371	5.92243e-11	3657	0.0562	0.011654	43.0977
Non-small cell lung cancer	IgD- CD27- B cell %B cell	rs4810485	G	T	0.3898	0.02585	7.1978e-50	3657	0.6314	0.0585685	227.385
Non-small cell lung cancer	CD24+ CD27+ B cell %B cell	rs45608038	G	A	0.3527	0.0624	1.71002e-08	3657	0.0421	0.00866512	31.9479
Non-small cell lung cancer	CD24+ CD27+ B cell %B cell	rs75766272	T	C	-0.4865	0.08656	2.04899e-08	3657	0.0201	0.00856853	31.5887
Non-small cell lung cancer	CD24+ CD27+ B cell %B cell	rs76477280	G	A	0.4892	0.08811	3.02803e-08	3657	0.0206	0.00836349	30.8264
Non-small cell lung cancer	Unswitched memory B cell %lymphocyte	rs12874404	G	A	0.1827	0.02625	4.02346e-12	3656	0.3256	0.0130837	48.4416
Non-small cell lung cancer	Unswitched memory B cell %lymphocyte	rs6032660	A	G	-0.1525	0.02629	7.19797e-09	3656	0.6359	0.0091245	33.6479
Non-small cell lung cancer	Unswitched memory B cell %lymphocyte	rs73192651	T	C	0.5455	0.08807	6.53597e-10	3656	0.02	0.0103903	38.3649
Non-small cell lung cancer	Unswitched memory B cell %lymphocyte	rs77762131	C	G	0.3287	0.05701	8.74903e-09	3656	0.045	0.00901562	33.2428
Non-small cell lung cancer	Switched memory B cell %lymphocyte	rs11653761	T	G	-0.1491	0.02489	2.298e-09	3656	0.592	0.00972507	35.8844
Non-small cell lung cancer	Switched memory B cell %lymphocyte	rs7840395	G	A	-0.1437	0.02516	1.21099e-08	3656	0.5715	0.00884838	32.6206
Non-small cell lung cancer	Switched memory B cell %lymphocyte	rs9520836	G	A	0.1567	0.02479	2.91199e-10	3656	0.5044	0.0108167	39.9563
Non-small cell lung cancer	CD24+ CD27+ B cell %lymphocyte	rs11657759	C	A	-0.1352	0.02397	1.80701e-08	3656	0.4903	0.00863145	31.8139
Non-small cell lung cancer	CD24+ CD27+ B cell %lymphocyte	rs12874404	G	A	0.2114	0.02614	8.08537e-16	3656	0.3256	0.0175843	65.4032
Non-small cell lung cancer	CD24+ CD27+ B cell %lymphocyte	rs73192651	T	C	0.5056	0.08768	8.74601e-09	3656	0.02	0.009018	33.2516
Non-small cell lung cancer	CD62L- monocyte Absolute Count	rs11249570	A	G	-0.1525	0.02632	7.66302e-09	3019	0.4581	0.0110049	33.5713
Non-small cell lung cancer	CD62L- monocyte Absolute Count	rs4656708	C	A	-0.3696	0.0647	1.21801e-08	3019	0.0459	0.0107006	32.6329
Non-small cell lung cancer	CD62L- monocyte Absolute Count	rs4987369	T	G	0.2378	0.03006	3.6116e-15	3019	0.2774	0.0203214	62.5815
Non-small cell lung cancer	CD62L- monocyte %monocyte	rs45487297	A	T	0.6623	0.1201	3.74498e-08	3042	0.0135	0.00990437	30.4105
Non-small cell lung cancer	CD62L- monocyte %monocyte	rs4987360	G	A	0.3359	0.02969	4.36918e-29	3042	0.2763	0.0404031	127.997
Non-small cell lung cancer	CD62L- monocyte %monocyte	rs7139370	T	C	0.2947	0.0539	4.96295e-08	3042	0.0676	0.00973777	29.8939
Non-small cell lung cancer	CD62L- monocyte %monocyte	rs9859349	A	G	0.227	0.04151	4.89204e-08	3042	0.1205	0.0097414	29.9052
Non-small cell lung cancer	Myeloid Dendritic Cell Absolute Count	rs115805162	T	C	-0.2265	0.03229	2.75296e-12	3387	0.2083	0.0143276	49.204
Non-small cell lung cancer	Myeloid Dendritic Cell Absolute Count	rs569911	C	T	0.1529	0.02614	5.432e-09	3387	0.4349	0.0100064	34.214
Non-small cell lung cancer	Myeloid Dendritic Cell Absolute Count	rs71632979	G	A	0.6546	0.02797	2.29087e-112	3387	0.2449	0.139275	547.731
Non-small cell lung cancer	CD62L- Dendritic Cell Absolute Count	rs143140559	T	C	0.7418	0.1284	8.28209e-09	3387	0.0094	0.00976391	33.3767
Non-small cell lung cancer	CD62L- Dendritic Cell Absolute Count	rs71632979	G	A	0.7524	0.02735	1.40281e-150	3387	0.2449	0.182723	756.803
Non-small cell lung cancer	CD62L- Dendritic Cell Absolute Count	rs71639910	A	G	0.3586	0.05081	2.04692e-12	3387	0.0686	0.0145017	49.8106
Non-small cell lung cancer	CD62L- Dendritic Cell Absolute Count	rs74341264	A	G	-0.3652	0.03894	1.18195e-20	3387	0.1219	0.0253262	87.9568
Non-small cell lung cancer	CD62L- Dendritic Cell %Dendritic Cell	rs143032729	G	A	0.4142	0.07525	3.971e-08	3410	0.0326	0.00881178	30.2975
Non-small cell lung cancer	CD62L- Dendritic Cell %Dendritic Cell	rs56199187	T	C	0.7548	0.02809	2.11349e-144	3410	0.2441	0.174826	722.038
Non-small cell lung cancer	CD62L- Dendritic Cell %Dendritic Cell	rs6537835	A	G	-0.2072	0.03711	2.54302e-08	3410	0.8488	0.00906449	31.1744
Non-small cell lung cancer	CD62L- Dendritic Cell %Dendritic Cell	rs74341264	A	G	-0.3829	0.03987	1.43285e-21	3410	0.1218	0.0263501	92.2313
Non-small cell lung cancer	CD86+ myeloid Dendritic Cell Absolute Count	rs143140559	T	C	0.7391	0.1304	1.55299e-08	3387	0.0094	0.00940135	32.1256
Non-small cell lung cancer	CD86+ myeloid Dendritic Cell Absolute Count	rs71632979	G	A	0.8088	0.02785	9.7051e-166	3387	0.2449	0.19946	843.397
Non-small cell lung cancer	CD86+ myeloid Dendritic Cell Absolute Count	rs71639910	A	G	0.3667	0.05205	2.25476e-12	3387	0.0686	0.0144511	49.6341
Non-small cell lung cancer	CD86+ myeloid Dendritic Cell Absolute Count	rs74341264	A	G	-0.355	0.04006	1.25401e-18	3387	0.1219	0.0226734	78.5299
Non-small cell lung cancer	CD86+ myeloid Dendritic Cell %Dendritic Cell	rs71632979	G	A	0.8089	0.02792	4.21697e-165	3410	0.2447	0.197623	839.38
Non-small cell lung cancer	CD86+ myeloid Dendritic Cell %Dendritic Cell	rs71639910	A	G	0.3612	0.0521	4.9023e-12	3410	0.0688	0.0139072	48.064
Non-small cell lung cancer	CD86+ myeloid Dendritic Cell %Dendritic Cell	rs74341264	A	G	-0.3508	0.0401	3.33887e-18	3410	0.1218	0.0219627	76.5298
Non-small cell lung cancer	CD62L- myeloid Dendritic Cell Absolute Count	rs143140559	T	C	0.8211	0.1303	3.33903e-10	3387	0.0094	0.0115952	39.7103
Non-small cell lung cancer	CD62L- myeloid Dendritic Cell Absolute Count	rs71632979	G	A	0.8094	0.02787	9.84011e-166	3387	0.2449	0.199468	843.437
Non-small cell lung cancer	CD62L- myeloid Dendritic Cell Absolute Count	rs71639910	A	G	0.401	0.05202	1.66303e-14	3387	0.0686	0.0172517	59.4221
Non-small cell lung cancer	CD62L- myeloid Dendritic Cell Absolute Count	rs74341264	A	G	-0.4066	0.03995	5.48656e-24	3387	0.1219	0.0296928	103.586
Non-small cell lung cancer	CD62L- myeloid Dendritic Cell %Dendritic Cell	rs143140559	T	C	0.7929	0.1294	1.00501e-09	3410	0.0094	0.0108971	37.5464
Non-small cell lung cancer	CD62L- myeloid Dendritic Cell %Dendritic Cell	rs71632979	G	A	0.8232	0.02725	8.531e-178	3410	0.2447	0.21122	912.594
Non-small cell lung cancer	CD62L- myeloid Dendritic Cell %Dendritic Cell	rs71639910	A	G	0.4169	0.05126	5.85868e-16	3410	0.0688	0.0190396	66.1465
Non-small cell lung cancer	CD62L- myeloid Dendritic Cell %Dendritic Cell	rs74341264	A	G	-0.4263	0.03928	5.29176e-27	3410	0.1218	0.0334066	117.784
Non-small cell lung cancer	CD62L- plasmacytoid Dendritic Cell %Dendritic Cell	rs191779135	G	A	-0.2664	0.04411	1.721e-09	3410	0.0867	0.0105894	36.4749
Non-small cell lung cancer	CD62L- plasmacytoid Dendritic Cell %Dendritic Cell	rs55971447	T	C	-0.3011	0.02899	6.69885e-25	3410	0.2352	0.0306826	107.876
Non-small cell lung cancer	CD62L- plasmacytoid Dendritic Cell %Dendritic Cell	rs6535445	C	T	-0.3029	0.02564	1.34803e-31	3410	0.344	0.0393398	139.56
Non-small cell lung cancer	CD62L- CD86+ myeloid Dendritic Cell Absolute Count	rs10919058	T	G	0.209	0.0377	3.18097e-08	3387	0.1423	0.00899758	30.7333
Non-small cell lung cancer	CD62L- CD86+ myeloid Dendritic Cell Absolute Count	rs115901521	A	G	0.2726	0.04301	2.61198e-10	3387	0.1107	0.0117282	40.171
Non-small cell lung cancer	CD62L- CD86+ myeloid Dendritic Cell Absolute Count	rs143140559	T	C	0.7645	0.1298	4.219e-09	3387	0.0094	0.0101442	34.6901
Non-small cell lung cancer	CD62L- CD86+ myeloid Dendritic Cell Absolute Count	rs3845548	T	C	0.9044	0.02748	1e-200	3387	0.2346	0.242415	1083.15
Non-small cell lung cancer	CD62L- CD86+ myeloid Dendritic Cell Absolute Count	rs74341264	A	G	-0.4509	0.03985	3.71535e-29	3387	0.1219	0.0364437	128.028
Non-small cell lung cancer	CD62L- CD86+ myeloid Dendritic Cell %Dendritic Cell	rs10919058	T	G	0.2066	0.03746	3.71997e-08	3410	0.1424	0.0088464	30.4176
Non-small cell lung cancer	CD62L- CD86+ myeloid Dendritic Cell %Dendritic Cell	rs115901521	A	G	0.2583	0.04288	1.883e-09	3410	0.1104	0.0105351	36.286
Non-small cell lung cancer	CD62L- CD86+ myeloid Dendritic Cell %Dendritic Cell	rs143140559	T	C	0.71	0.1289	3.879e-08	3410	0.0094	0.00882393	30.3397
Non-small cell lung cancer	CD62L- CD86+ myeloid Dendritic Cell %Dendritic Cell	rs3845548	T	C	0.9078	0.02743	1e-200	3410	0.2345	0.24322	1095.29
Non-small cell lung cancer	CD62L- CD86+ myeloid Dendritic Cell %Dendritic Cell	rs74341264	A	G	-0.4505	0.03971	2.65277e-29	3410	0.1218	0.0363908	128.703
Non-small cell lung cancer	Plasmacytoid Dendritic Cell %Dendritic Cell	rs56199187	T	C	-0.5887	0.02799	1.96517e-92	3410	0.2441	0.114889	442.367
Non-small cell lung cancer	Plasmacytoid Dendritic Cell %Dendritic Cell	rs74341264	A	G	0.2502	0.03866	1.12001e-10	3410	0.1218	0.0121408	41.8843
Non-small cell lung cancer	Plasmacytoid Dendritic Cell %Dendritic Cell	rs876036	C	T	-0.1835	0.02885	2.25201e-10	3410	0.2645	0.0117316	40.4558
Non-small cell lung cancer	HLA DR++ monocyte %monocyte	rs62395272	T	C	-0.2295	0.03657	3.90598e-10	3595	0.2819	0.0108424	39.3836
Non-small cell lung cancer	HLA DR++ monocyte %monocyte	rs9271281	T	C	-0.3029	0.03046	5.37155e-23	3595	0.5808	0.0267849	98.8869
Non-small cell lung cancer	HLA DR++ monocyte %monocyte	rs9271768	G	A	-0.2475	0.03213	1.68384e-14	3595	0.4356	0.0162464	59.3375
Non-small cell lung cancer	HLA DR++ monocyte %monocyte	rs9296042	T	C	-0.1923	0.02928	5.86138e-11	3595	0.5013	0.0118625	43.1337
Non-small cell lung cancer	HLA DR++ monocyte %monocyte	rs9469094	C	G	0.3326	0.05164	1.35101e-10	3595	0.0861	0.0114138	41.4832
Non-small cell lung cancer	Resting CD4 regulatory T cell Absolute Count	rs17583875	A	G	1.651	0.2111	6.94225e-15	3405	0.0029	0.0176571	61.1671
Non-small cell lung cancer	Resting CD4 regulatory T cell Absolute Count	rs408686	A	C	-0.2089	0.03078	1.33291e-11	3405	0.814	0.0133548	46.0617
Non-small cell lung cancer	Resting CD4 regulatory T cell Absolute Count	rs6751481	C	T	0.2177	0.02348	3.10099e-20	3405	0.4699	0.0246391	85.9648
Non-small cell lung cancer	Resting CD4 regulatory T cell Absolute Count	rs75958070	C	G	-0.2006	0.03612	3.01801e-08	3405	0.1217	0.00898226	30.8437
Non-small cell lung cancer	Resting CD4 regulatory T cell %CD4 regulatory T cell	rs12133465	G	A	0.7179	0.1158	6.33097e-10	3437	0.0096	0.011065	38.4336
Non-small cell lung cancer	Resting CD4 regulatory T cell %CD4 regulatory T cell	rs138915779	A	C	1.793	0.2061	4.92833e-18	3437	0.0035	0.0215582	75.6841
Non-small cell lung cancer	Resting CD4 regulatory T cell %CD4 regulatory T cell	rs147071297	A	G	1.292	0.1788	6.13762e-13	3437	0.0039	0.0149731	52.2144
Non-small cell lung cancer	Resting CD4 regulatory T cell %CD4 regulatory T cell	rs17583875	A	G	2.714	0.2018	3.21514e-40	3437	0.0029	0.0500223	180.875
Non-small cell lung cancer	Resting CD4 regulatory T cell %CD4 regulatory T cell	rs17607399	T	C	0.209	0.03723	2.14102e-08	3437	0.1084	0.00909104	31.5142
Non-small cell lung cancer	Resting CD4 regulatory T cell %CD4 regulatory T cell	rs187089343	C	A	0.9806	0.1707	1.00399e-08	3437	0.0047	0.00951563	33.0002
Non-small cell lung cancer	Resting CD4 regulatory T cell %CD4 regulatory T cell	rs413431	G	A	-0.2777	0.02969	1.46791e-20	3437	0.8154	0.024836	87.4846
Non-small cell lung cancer	Resting CD4 regulatory T cell %CD4 regulatory T cell	rs60220946	T	C	0.4297	0.07742	3.079e-08	3437	0.0212	0.00888833	30.8052
Non-small cell lung cancer	Resting CD4 regulatory T cell %CD4 regulatory T cell	rs6751481	C	T	0.2946	0.02252	3.39782e-38	3437	0.4709	0.0474556	171.131
Non-small cell lung cancer	Resting CD4 regulatory T cell %CD4 regulatory T cell	rs7530076	A	G	-0.463	0.07456	5.95498e-10	3437	0.9748	0.0111013	38.5612
Non-small cell lung cancer	Resting CD4 regulatory T cell %CD4+ T cell	rs138915779	A	C	1.439	0.2131	1.72108e-11	3437	0.0035	0.0131009	45.5989
Non-small cell lung cancer	Resting CD4 regulatory T cell %CD4+ T cell	rs147071297	A	G	1.123	0.1849	1.40001e-09	3437	0.0039	0.0106248	36.888
Non-small cell lung cancer	Resting CD4 regulatory T cell %CD4+ T cell	rs17583875	A	G	2.309	0.2094	8.26228e-28	3437	0.0029	0.034187	121.589
Non-small cell lung cancer	Resting CD4 regulatory T cell %CD4+ T cell	rs408686	A	C	-0.2655	0.03044	4.21988e-18	3437	0.8142	0.021667	76.0746
Non-small cell lung cancer	Resting CD4 regulatory T cell %CD4+ T cell	rs6751481	C	T	0.2762	0.0232	4.7841e-32	3437	0.4709	0.0396264	141.733
Non-small cell lung cancer	CD39+ resting CD4 regulatory T cell Absolute Count	rs10882655	A	G	-0.73	0.02195	1e-200	3405	0.532	0.245296	1106.05
Non-small cell lung cancer	CD39+ resting CD4 regulatory T cell Absolute Count	rs10882701	C	A	-0.3551	0.0246	7.11541e-46	3405	0.514	0.0576978	208.368
Non-small cell lung cancer	CD39+ resting CD4 regulatory T cell Absolute Count	rs11188245	A	G	0.1845	0.02607	1.77296e-12	3405	0.3844	0.0145045	50.0853
Non-small cell lung cancer	CD39+ resting CD4 regulatory T cell Absolute Count	rs11890666	A	G	-0.1566	0.02815	2.88403e-08	3405	0.2875	0.00901225	30.9476
Non-small cell lung cancer	CD39+ resting CD4 regulatory T cell Absolute Count	rs12712610	G	A	0.1912	0.02749	4.16486e-12	3405	0.2972	0.0140163	48.3756
Non-small cell lung cancer	CD39+ resting CD4 regulatory T cell Absolute Count	rs17583875	A	G	2.134	0.2233	2.16721e-21	3405	0.0029	0.0261365	91.3296
Non-small cell lung cancer	CD39+ resting CD4 regulatory T cell Absolute Count	rs1923692	G	T	-0.5138	0.05359	1.66303e-21	3405	0.9457	0.0263017	91.9223
Non-small cell lung cancer	CD39+ resting CD4 regulatory T cell Absolute Count	rs72809762	T	C	0.4336	0.04951	3.04299e-18	3405	0.0675	0.022042	76.6995
Non-small cell lung cancer	CD39+ resting CD4 regulatory T cell %resting CD4 regulatory T cell	rs10882701	C	A	-0.3681	0.02438	6.65733e-50	3437	0.5141	0.0622346	227.963
Non-small cell lung cancer	CD39+ resting CD4 regulatory T cell %resting CD4 regulatory T cell	rs11188306	T	A	0.241	0.02579	1.58016e-20	3437	0.6347	0.0247915	87.3236
Non-small cell lung cancer	CD39+ resting CD4 regulatory T cell %resting CD4 regulatory T cell	rs114844216	C	T	0.6554	0.05812	5.48782e-29	3437	0.0464	0.0356983	127.163
Non-small cell lung cancer	CD39+ resting CD4 regulatory T cell %resting CD4 regulatory T cell	rs115328872	A	G	1.259	0.199	2.81598e-10	3437	0.0036	0.0115183	40.0263
Non-small cell lung cancer	CD39+ resting CD4 regulatory T cell %resting CD4 regulatory T cell	rs4293064	A	C	0.2434	0.04326	1.97601e-08	3437	0.0899	0.00913182	31.6569
Non-small cell lung cancer	CD39+ resting CD4 regulatory T cell %resting CD4 regulatory T cell	rs4918960	A	T	-0.7436	0.02151	1e-200	3437	0.4862	0.258113	1195.08
Non-small cell lung cancer	CD39+ resting CD4 regulatory T cell %resting CD4 regulatory T cell	rs72809764	C	A	0.4305	0.05651	3.30826e-14	3437	0.0512	0.0166147	58.0358
Non-small cell lung cancer	CD39+ resting CD4 regulatory T cell %CD4 regulatory T cell	rs10882655	A	G	-0.766	0.02132	1e-200	3437	0.5319	0.27315	1290.87
Non-small cell lung cancer	CD39+ resting CD4 regulatory T cell %CD4 regulatory T cell	rs10882701	C	A	-0.3593	0.02438	1.07994e-47	3437	0.5141	0.0594694	217.194
Non-small cell lung cancer	CD39+ resting CD4 regulatory T cell %CD4 regulatory T cell	rs113435341	G	A	2.267	0.2171	3.79315e-25	3437	0.0032	0.030767	109.039
Non-small cell lung cancer	CD39+ resting CD4 regulatory T cell %CD4 regulatory T cell	rs11579717	A	G	1.718	0.1835	1.35114e-20	3437	0.0044	0.0248831	87.6545
Non-small cell lung cancer	CD39+ resting CD4 regulatory T cell %CD4 regulatory T cell	rs116794175	C	T	1.311	0.1905	6.98232e-12	3437	0.0042	0.0136001	47.3604
Non-small cell lung cancer	CD39+ resting CD4 regulatory T cell %CD4 regulatory T cell	rs11890666	A	G	-0.1612	0.02787	7.94292e-09	3437	0.2866	0.0096454	33.4546
Non-small cell lung cancer	CD39+ resting CD4 regulatory T cell %CD4 regulatory T cell	rs12712610	G	A	0.201	0.02719	1.82684e-13	3437	0.2975	0.01566	54.6479
Non-small cell lung cancer	CD39+ resting CD4 regulatory T cell %CD4 regulatory T cell	rs12778837	C	T	0.1965	0.02651	1.5531e-13	3437	0.3595	0.015743	54.9422
Non-small cell lung cancer	CD39+ resting CD4 regulatory T cell %CD4 regulatory T cell	rs1923692	G	T	-0.5496	0.05289	6.37236e-25	3437	0.9453	0.0304774	107.981
Non-small cell lung cancer	CD39+ resting CD4 regulatory T cell %CD4 regulatory T cell	rs34645541	A	C	0.7843	0.1289	1.293e-09	3437	0.0095	0.0106629	37.0219
Non-small cell lung cancer	CD39+ resting CD4 regulatory T cell %CD4 regulatory T cell	rs35103389	T	C	0.2476	0.04461	3.06697e-08	3437	0.0868	0.00888858	30.8061
Non-small cell lung cancer	CD39+ resting CD4 regulatory T cell %CD4 regulatory T cell	rs72809762	T	C	0.4467	0.04902	1.34091e-19	3437	0.0675	0.0236039	83.0396
Non-small cell lung cancer	Activated CD4 regulatory T cell %CD4 regulatory T cell	rs138915779	A	C	-1.347	0.2241	2.06201e-09	3437	0.0035	0.0104083	36.1286
Non-small cell lung cancer	Activated CD4 regulatory T cell %CD4 regulatory T cell	rs17583875	A	G	-1.532	0.2241	9.63163e-12	3437	0.0029	0.0134226	46.7341
Non-small cell lung cancer	Activated CD4 regulatory T cell %CD4 regulatory T cell	rs7530076	A	G	0.4628	0.08043	9.517e-09	3437	0.9748	0.0095468	33.1093
Non-small cell lung cancer	CD39+ activated CD4 regulatory T cell Absolute Count	rs1002938	T	A	-0.281	0.04919	1.21899e-08	3405	0.0774	0.00949844	32.6331
Non-small cell lung cancer	CD39+ activated CD4 regulatory T cell Absolute Count	rs10882701	C	A	-0.3631	0.02528	1.80094e-45	3405	0.514	0.0571578	206.3
Non-small cell lung cancer	CD39+ activated CD4 regulatory T cell Absolute Count	rs114844216	C	T	0.4578	0.06096	7.47481e-14	3405	0.046	0.0163028	56.3977
Non-small cell lung cancer	CD39+ activated CD4 regulatory T cell Absolute Count	rs12778797	C	T	0.2244	0.02672	6.54034e-17	3405	0.384	0.0203049	70.5298
Non-small cell lung cancer	CD39+ activated CD4 regulatory T cell Absolute Count	rs1410600	T	C	-0.2269	0.02632	9.977e-18	3405	0.4073	0.0213724	74.3185
Non-small cell lung cancer	CD39+ activated CD4 regulatory T cell Absolute Count	rs4918960	A	T	-0.7919	0.02203	1e-200	3405	0.486	0.275209	1292.15
Non-small cell lung cancer	CD39+ activated CD4 regulatory T cell Absolute Count	rs72811105	T	C	-0.3421	0.05471	4.51004e-10	3405	0.0618	0.0113592	39.0996
Non-small cell lung cancer	CD39+ activated CD4 regulatory T cell %CD4 regulatory T cell	rs10882701	C	A	-0.3538	0.02489	1.31613e-44	3437	0.5141	0.0555541	202.053
Non-small cell lung cancer	CD39+ activated CD4 regulatory T cell %CD4 regulatory T cell	rs114844216	C	T	0.5197	0.05961	4.3431e-18	3437	0.0464	0.0216489	76.0094
Non-small cell lung cancer	CD39+ activated CD4 regulatory T cell %CD4 regulatory T cell	rs1410600	T	C	-0.2402	0.02597	3.91021e-20	3437	0.4069	0.0242992	85.5465
Non-small cell lung cancer	CD39+ activated CD4 regulatory T cell %CD4 regulatory T cell	rs145557266	G	A	0.6071	0.08948	1.36899e-11	3437	0.0211	0.0132239	46.0329
Non-small cell lung cancer	CD39+ activated CD4 regulatory T cell %CD4 regulatory T cell	rs2860999	A	G	0.2202	0.02645	1.2031e-16	3437	0.3806	0.0197779	69.308
Non-small cell lung cancer	CD39+ activated CD4 regulatory T cell %CD4 regulatory T cell	rs4918960	A	T	-0.8275	0.02126	1e-200	3437	0.4862	0.306059	1514.99
Non-small cell lung cancer	Secreting CD4 regulatory T cell Absolute Count	rs113435341	G	A	-2.032	0.2282	8.6856e-19	3405	0.0032	0.0227694	79.2896
Non-small cell lung cancer	Secreting CD4 regulatory T cell Absolute Count	rs11579717	A	G	-1.201	0.1934	5.94005e-10	3405	0.0044	0.0112051	38.5632
Non-small cell lung cancer	Secreting CD4 regulatory T cell Absolute Count	rs138915779	A	C	-1.455	0.2371	9.40091e-10	3405	0.0034	0.0109451	37.6585
Non-small cell lung cancer	Secreting CD4 regulatory T cell Absolute Count	rs61839660	T	C	0.3436	0.05734	2.274e-09	3405	0.0542	0.0104417	35.908
Non-small cell lung cancer	Secreting CD4 regulatory T cell %CD4 regulatory T cell	rs113435341	G	A	-2.54	0.2093	3.13834e-33	3437	0.0032	0.0411121	147.275
Non-small cell lung cancer	Secreting CD4 regulatory T cell %CD4 regulatory T cell	rs11579717	A	G	-1.776	0.1774	2.93022e-23	3437	0.0044	0.0283506	100.226
Non-small cell lung cancer	Secreting CD4 regulatory T cell %CD4 regulatory T cell	rs116794175	C	T	-1.417	0.1841	1.78115e-14	3437	0.0042	0.0169543	59.2423
Non-small cell lung cancer	Secreting CD4 regulatory T cell %CD4 regulatory T cell	rs17607399	T	C	-0.2213	0.03894	1.43599e-08	3437	0.1084	0.00931493	32.2977
Non-small cell lung cancer	Secreting CD4 regulatory T cell %CD4 regulatory T cell	rs413431	G	A	0.2955	0.03106	3.30598e-21	3437	0.8154	0.0256738	90.5132
Non-small cell lung cancer	Secreting CD4 regulatory T cell %CD4 regulatory T cell	rs6751481	C	T	-0.2879	0.02374	3.53021e-33	3437	0.4709	0.0410571	147.069
Non-small cell lung cancer	Secreting CD4 regulatory T cell %CD4+ T cell	rs113435341	G	A	-2.18	0.2206	9.94489e-23	3437	0.0032	0.027644	97.6567
Non-small cell lung cancer	Secreting CD4 regulatory T cell %CD4+ T cell	rs11579717	A	G	-1.625	0.1865	4.48642e-18	3437	0.0044	0.0216236	75.9188
Non-small cell lung cancer	Secreting CD4 regulatory T cell %CD4+ T cell	rs12712610	G	A	-0.1818	0.02763	5.43e-11	3437	0.2975	0.0124469	43.2938
Non-small cell lung cancer	Secreting CD4 regulatory T cell %CD4+ T cell	rs138915779	A	C	-1.514	0.2286	4.10677e-11	3437	0.0035	0.0126085	43.8631
Non-small cell lung cancer	Secreting CD4 regulatory T cell %CD4+ T cell	rs138960714	C	A	-2.942	0.5018	4.97096e-09	3437	0.0006	0.0099077	34.3735
Non-small cell lung cancer	Secreting CD4 regulatory T cell %CD4+ T cell	rs74830391	T	C	0.1999	0.03637	4.14e-08	3437	0.1525	0.00871785	30.2092
Non-small cell lung cancer	Secreting CD4 regulatory T cell %CD4+ T cell	rs7893324	C	T	0.2816	0.03509	1.3671e-15	3437	0.1562	0.0184037	64.4019
Non-small cell lung cancer	CD39+ secreting CD4 regulatory T cell Absolute Count	rs10882701	C	A	-0.4069	0.02528	3.19374e-56	3405	0.514	0.0707448	259.072
Non-small cell lung cancer	CD39+ secreting CD4 regulatory T cell Absolute Count	rs114844216	C	T	0.5123	0.06133	9.54773e-17	3405	0.046	0.0200921	69.7755
Non-small cell lung cancer	CD39+ secreting CD4 regulatory T cell Absolute Count	rs12778837	C	T	0.2561	0.02774	4.57931e-20	3405	0.3599	0.0244344	85.2327
Non-small cell lung cancer	CD39+ secreting CD4 regulatory T cell Absolute Count	rs1410600	T	C	-0.2387	0.02661	4.73915e-19	3405	0.4073	0.0230995	80.4665
Non-small cell lung cancer	CD39+ secreting CD4 regulatory T cell Absolute Count	rs145557266	G	A	0.6755	0.09159	2.04786e-13	3405	0.021	0.0157328	54.3944
Non-small cell lung cancer	CD39+ secreting CD4 regulatory T cell Absolute Count	rs4918960	A	T	-0.8794	0.02137	1e-200	3405	0.486	0.332276	1693.42
Non-small cell lung cancer	CD39+ secreting CD4 regulatory T cell %secreting CD4 regulatory T cell	rs10882701	C	A	-0.4034	0.02502	2.03704e-56	3437	0.5141	0.0703539	259.954
Non-small cell lung cancer	CD39+ secreting CD4 regulatory T cell %secreting CD4 regulatory T cell	rs114844216	C	T	0.6107	0.06018	7.34683e-24	3437	0.0464	0.0291069	102.98
Non-small cell lung cancer	CD39+ secreting CD4 regulatory T cell %secreting CD4 regulatory T cell	rs117200502	T	C	0.4259	0.0408	3.91291e-25	3437	0.1114	0.0307472	108.967
[truncated: 5,348 more rows]
