# Supplementary material for: Causal association of blood metabolites, immune cells, and lung cancer: A mediation Mendelian randomization study
Source: Medicine (Baltimore). 2025 Apr 4;104(14):e42053. doi: 10.1097/MD.0000000000042053 (PMC11977704; doi:10.1097/MD.0000000000042053)
Supplement: Supplementary file 2 [file medi-104-e42053-s002.xlsx]

## Sheet: Sheet1
The results of the Cochran's Q test, Egger intercept test, and Steiger test
Outcome	Exposure	Cochran's Q test pval	MR-Egger intercept test pval	Steiger test pvalue
Non-small cell lung cancer	Palmitoylcarnitine levels (Metabolon platform)	0.853131	NA	0.217891
Non-small cell lung cancer	2R,3R-dihydroxybutyrate levels	0.0487106	0.622182	0.00176429
Non-small cell lung cancer	1-palmitoyl-2-stearoyl-gpc (16:0/18:0) levels	0.871044	0.704177	0.0286814
Non-small cell lung cancer	Tetrahydrocortisol glucuronide levels	0.531818	0.410974	0.273959
Non-small cell lung cancer	Gamma-glutamyltyrosine levels	0.800462	0.81139	0.326535
Non-small cell lung cancer	X-17357 levels	0.490229	0.819728	0.00412288
Non-small cell lung cancer	Uridine to pseudouridine ratio	0.855848	0.930065	0.357864
Non-small cell lung cancer	Caffeine to paraxanthine ratio	0.825936	0.682336	0.0445475
Non-small cell lung cancer	IgD- CD27- B cell %B cell	0.645656	0.636875	0.000326577
Non-small cell lung cancer	CD86+ myeloid Dendritic Cell %Dendritic Cell	0.405088	0.686722	4.44169e-31
Non-small cell lung cancer	Plasmacytoid Dendritic Cell %Dendritic Cell	0.412876	0.996903	2.1883e-11
Non-small cell lung cancer	CD14+ CD16+ monocyte Absolute Count	0.410021	0.792669	2.2326e-15
Non-small cell lung cancer	CD14+ CD16+ monocyte %monocyte	0.404996	0.857049	1.64471e-20
Non-small cell lung cancer	HLA DR+ Natural Killer Absolute Count	0.626087	0.957668	1.10584e-21
Non-small cell lung cancer	HLA DR+ Natural Killer %Natural Killer	0.859099	0.808901	1.40607e-18
Non-small cell lung cancer	HLA DR+ Natural Killer %CD3- lymphocyte	0.644319	0.992204	4.62301e-23
Non-small cell lung cancer	BAFF-R on IgD+ CD38- unswitched memory B cell	0.676229	0.947181	1.91132e-57
Non-small cell lung cancer	BAFF-R on IgD- CD38+ B cell	0.34154	0.746524	0.0060911
Non-small cell lung cancer	CD27 on IgD+ CD38- unswitched memory B cell	0.575679	0.411107	3.63752e-13
Non-small cell lung cancer	CD27 on IgD- CD38dim B cell	0.349526	0.135167	7.11537e-26
Non-small cell lung cancer	CD27 on memory B cell	0.287508	0.625324	1.7805e-11
Non-small cell lung cancer	CD27 on unswitched memory B cell	0.0566674	0.816081	6.25239e-11
Non-small cell lung cancer	CD3 on naive CD8+ T cell	0.650941	0.323828	1.15906e-20
Non-small cell lung cancer	CD3 on Central Memory CD4+ T cell	0.856927	0.910148	8.62197e-15
Non-small cell lung cancer	CD3 on Naive CD4+ T cell	0.822594	0.981462	9.7888e-32
Non-small cell lung cancer	CD3 on CD45RA- CD4+ T cell	0.622622	0.974101	3.2645e-11
Non-small cell lung cancer	CD3 on T cell	0.240769	0.435017	5.09794e-06
Non-small cell lung cancer	CD3 on CD45RA+ CD4+ T cell	0.620135	0.340814	8.70509e-25
Non-small cell lung cancer	CD3 on CD4+ T cell	0.603336	NA	5.21225e-08
Non-small cell lung cancer	CD64 on CD14- CD16-	0.857963	0.730148	0.219797
Non-small cell lung cancer	HLA DR on myeloid Dendritic Cell	0.380116	0.214264	1.75333e-14
Non-small cell lung cancer	HLA DR on Dendritic Cell	0.464844	0.830538	1.82393e-22
Non-small cell lung cancer	HLA DR on CD33- HLA DR+	0.428079	0.967254	2.26758e-11
Small cell lung cancer	Alpha-hydroxyisovalerate levels	0.558611	0.906805	0.0002151
Small cell lung cancer	2-stearoyl-GPE (18:0) levels	0.51846	0.787008	0.378138
Small cell lung cancer	1-stearoyl-2-arachidonoyl-GPE (18:0/20:4) levels	0.698005	0.832211	7.29465e-12
Small cell lung cancer	1-palmitoyl-2-arachidonoyl-GPE (16:0/20:4) levels	0.590779	0.495091	3.48931e-16
Small cell lung cancer	Glycosyl-N-tricosanoyl-sphingadienine (d18:2/23:0) levels	0.617777	0.761281	0.0913499
Small cell lung cancer	N-acetylputrescine levels	0.707028	0.904589	3.53181e-31
Small cell lung cancer	Cysteinylglycine levels	0.284924	0.532127	0.0115652
Small cell lung cancer	Dimethylglycine levels	0.474878	0.53497	1.9783e-06
Small cell lung cancer	X-25422 levels	0.63104	0.474023	0.00276095
Small cell lung cancer	N-acetylputrescine to (N(1) + N(8))-acetylspermidine ratio	0.467768	0.435682	9.3577e-22
Small cell lung cancer	Androsterone glucuronide to etiocholanolone glucuronide ratio	0.752963	0.934696	1.9633e-07
Small cell lung cancer	Bilirubin (Z,Z) to androsterone glucuronide ratio	0.929821	0.570531	3.13473e-35
Small cell lung cancer	Bilirubin (Z,Z) to etiocholanolone glucuronide ratio	0.648335	0.940933	4.72405e-13
Small cell lung cancer	Activated & secreting CD4 regulatory T cell %CD4+ T cell	0.667356	0.646353	0.0101998
Small cell lung cancer	CD14- CD16- Absolute Count	0.436369	0.309883	0.0521631
Small cell lung cancer	CD4-CD8- Natural Killer T %T cell	0.452117	0.335073	0.00694374
Small cell lung cancer	CD4-CD8- Natural Killer T %lymphocyte	0.452582	0.335777	0.00999936
Small cell lung cancer	Natural Killer %CD3- lymphocyte	0.821149	0.621732	0.131974
Small cell lung cancer	IgD on IgD+ CD24+ B cell	0.493322	0.271952	4.40958e-10
Small cell lung cancer	IgD on transitional B cell	0.581002	0.377291	3.55065e-08
IgD- CD27- %B cell	Tetrahydrocortisol glucuronide levels	0.403167	0.842433	0.592077
CD27 on IgD- CD38dim	X-17357 levels	0.439678	0.971271	0.110369
CD3 on Naive CD4+	X-17357 levels	0.732032	0.653914	0.144859
Activated & secreting Treg %CD4+	Androsterone glucuronide to etiocholanolone glucuronide ratio	0.896198	0.864368	0.00305699
CD14- CD16- AC	Cysteinylglycine levels	0.383163	0.461896	0.168344
IgD on IgD+ CD24+	Bilirubin (Z,Z) to androsterone glucuronide ratio	0.41642	0.771391	0.0026697
IgD on IgD+ CD24+	Bilirubin (Z,Z) to etiocholanolone glucuronide ratio	0.641375	0.71303	2.78869e-05
